# Supplementary material for: catena-Poly[[dichloridozinc(II)]-μ-2,5-di-4-pyridyl-1,3,4-thia­diazole-κ2 N 2:N 5]
Source: Acta Crystallogr Sect E Struct Rep Online. 2008 Jan 23;64(Pt 2):m393. doi: 10.1107/S1600536808001967 (PMC2960333; doi:10.1107/S1600536808001967)
Supplement: Supplementary file 1 [file e-64-0m393-sup1.cif]

##############################################################################
###                                                                        ###
###        Electronic paper (Acta Crystallographica Section E)             ###
###                                                                        ###
##############################################################################
#                                                                            #
# This CIF contains the data in a paper accepted for publication in Acta     #
# Crystallographica Section E. It conforms to the requirements of Notes      #
# for Authors for Section E, and has been peer reviewed under the auspices   #
# of the IUCr Commission on Journals.                                        #
#                                                                            #
# Full details of the Crystallographic Information File format               #
# are given in the paper "The Crystallographic Information File (CIF):       #
# a New Standard Archive File for Crystallography" by S. R. Hall, F. H.      #
# Allen and I. D. Brown [Acta Cryst. (1991), A47, 655-685].                  #
#                                                                            #
# The current version of the core CIF dictionary is obtainable from          #
# ftp://ftp.iucr.org/pub/cif_core.dic. The current version number is 2.1.    #
#                                                                            #
# Software is freely available for graphical display of the structure(s) in  #
# this CIF.  For information consult the CIF home page http://www.iucr.org/  #
# cif/home.html                                                              #
#                                                                            #
##############################################################################
                                             
data_global
_audit_creation_method     'SHELXL97 '
_journal_date_recd_electronic     2007-12-17
_journal_date_accepted     2008-01-18
_journal_name_full     'Acta Crystallographica, Section E'
_journal_year     2008
_journal_volume     64
_journal_issue      2
_journal_page_first     m393
_journal_page_last     m393
_journal_paper_category     QM
_journal_coeditor_code     BI2274
_publ_contact_author_name     'Li-Juan Chen'
_publ_contact_author_address
;
College of Chemistry and Materials Science
Fuzhou
Fujian 350007
People's Republic of China
;
_publ_contact_author_email     ljchen@ms.fjirsm.ac.cn
_publ_contact_author_fax     '+86-591-83465225'
_publ_contact_author_phone     '86 591 87773083'
_publ_section_title
;\
<i>catena</i>-Poly[[dichloridozinc(II)]-\m-2,5-di-4-pyridyl-1,3,4-thiadiazole-\
\k^2^<i>N</i>^2^:<i>N</i>^5^]
;
loop_
    _publ_author_name
    _publ_author_address
    'Li-Juan Chen'
;
College of Chemistry and Materials Science
Fuzhou
Fujian 350007
People's Republic of China
;
    'Ming-Xing Yang'
;
College of Chemistry and Materials Science
Fuzhou
Fujian 350007
People's Republic of China
;
    'Xiao-Hua Chen'
;
College of Chemistry and Materials Science
Fuzhou
Fujian 350007
People's Republic of China
;
    'Shen Lin'
;
College of Chemistry and Materials Science
Fuzhou
Fujian 350007
People's Republic of China
;
data_I
_chemical_name_systematic
;
catena-Poly[[dichloridozinc(II)]-\m-2,5-di-4-pyridyl-1,3,4-thiadiazole-
\k^2^<i>N</i>^2^:<i>N</i>^5^]
;
_chemical_name_common     ?
_chemical_formula_moiety     '[Zn(C12 H8 N4 S)Cl2]n'
_chemical_formula_sum     'C12 H8 Cl2 N4 S Zn'
_chemical_formula_iupac     '[Zn Cl2 (C12 H8 N4 S)]'
_chemical_formula_weight     376.55
_chemical_melting_point     ?
_symmetry_cell_setting     monoclinic
_symmetry_space_group_name_H-M     'P 21/n'
_symmetry_space_group_name_Hall     '-P 2yn'
loop_
    _symmetry_equiv_pos_as_xyz
    'x, y, z'
    '-x+1/2, y+1/2, -z+1/2'
    '-x, -y, -z'
    'x-1/2, -y-1/2, z-1/2'
_cell_length_a     12.9990(13)
_cell_length_b     5.4039(5)
_cell_length_c     20.195(2)
_cell_angle_alpha     90.00
_cell_angle_beta     101.459(4)
_cell_angle_gamma     90.00
_cell_volume     1390.3(2)
_cell_formula_units_Z     4
_cell_measurement_reflns_used     2905
_cell_measurement_theta_min     3.9109
_cell_measurement_theta_max     27.4835
_cell_measurement_temperature     293(2)
_exptl_crystal_description     prism
_exptl_crystal_colour     white
_exptl_crystal_size_max     0.20
_exptl_crystal_size_mid     0.12
_exptl_crystal_size_min     0.04
_exptl_crystal_density_diffrn     1.799
_exptl_crystal_density_meas     ?
_exptl_crystal_density_method     'not measured'
_exptl_crystal_F_000     752
_exptl_absorpt_coefficient_mu     2.293
_exptl_absorpt_correction_type     multi-scan
_exptl_absorpt_process_details     '(CrystalClear; Rigaku, 2002)'
_exptl_absorpt_correction_T_min     0.690
_exptl_absorpt_correction_T_max     0.912
_exptl_special_details     ?
_diffrn_ambient_temperature     293(2)
_diffrn_radiation_type     MoK\a
_diffrn_radiation_wavelength     0.71073
_diffrn_radiation_source     'fine-focus sealed tube'
_diffrn_radiation_monochromator     graphite
_diffrn_measurement_device_type     'Rigaku Mercury CCD'
_diffrn_measurement_method     \w
_diffrn_reflns_number     10073
_diffrn_reflns_av_R_equivalents     0.0321
_diffrn_reflns_av_sigmaI/netI     0.0312
_diffrn_reflns_theta_min     3.91
_diffrn_reflns_theta_max     27.48
_diffrn_reflns_theta_full     27.48
_diffrn_measured_fraction_theta_max     0.997
_diffrn_measured_fraction_theta_full     0.997
_diffrn_reflns_limit_h_min     -14
_diffrn_reflns_limit_h_max     16
_diffrn_reflns_limit_k_min     -7
_diffrn_reflns_limit_k_max     6
_diffrn_reflns_limit_l_min     -26
_diffrn_reflns_limit_l_max     26
_diffrn_standards_number     0
_diffrn_standards_interval_count     .
_diffrn_standards_interval_time     .
_diffrn_standards_decay_%     ?
_refine_special_details
;
 Refinement of F^2^ against ALL reflections.  The weighted R-factor wR and
 goodness of fit S are based on F^2^, conventional R-factors R are based
 on F, with F set to zero for negative F^2^. The threshold expression of
 F^2^ > 2sigma(F^2^) is used only for calculating R-factors(gt) etc. and is
 not relevant to the choice of reflections for refinement.  R-factors based
 on F^2^ are statistically about twice as large as those based on F, and R-
 factors based on ALL data will be even larger.
;
_reflns_number_total     3155
_reflns_number_gt     2688
_reflns_threshold_expression     I>2\s(I)
_refine_ls_structure_factor_coef     Fsqd
_refine_ls_matrix_type     full
_refine_ls_R_factor_all     0.0473
_refine_ls_R_factor_gt     0.0371
_refine_ls_wR_factor_gt     0.0831
_refine_ls_wR_factor_ref     0.0889
_refine_ls_goodness_of_fit_ref     1.035
_refine_ls_restrained_S_all     1.035
_refine_ls_number_reflns     3155
_refine_ls_number_parameters     181
_refine_ls_number_restraints     0
_refine_ls_hydrogen_treatment     constr
_refine_ls_weighting_scheme     calc
_refine_ls_weighting_details
         'calc w=1/[\s^2^(Fo^2^)+(0.0439P)^2^+0.6049P] where P=(Fo^2^+2Fc^2^)/3'
_atom_sites_solution_hydrogens     geom
_atom_sites_solution_primary     direct
_atom_sites_solution_secondary     difmap
_refine_ls_shift/su_max     0.001
_refine_ls_shift/su_mean     0.000
_refine_diff_density_max     0.433
_refine_diff_density_min     -0.384
_refine_ls_extinction_method     none
_refine_ls_extinction_coef     ?
loop_
    _atom_type_symbol
    _atom_type_description
    _atom_type_scat_dispersion_real
    _atom_type_scat_dispersion_imag
    _atom_type_scat_source
    'C' 'C' 0.0033 0.0016
                         'International Tables Vol C Tables 4.2.6.8 and 6.1.1.4'
    'H' 'H' 0.0000 0.0000
                         'International Tables Vol C Tables 4.2.6.8 and 6.1.1.4'
    'N' 'N' 0.0061 0.0033
                         'International Tables Vol C Tables 4.2.6.8 and 6.1.1.4'
    'S' 'S' 0.1246 0.1234
                         'International Tables Vol C Tables 4.2.6.8 and 6.1.1.4'
    'Cl' 'Cl' 0.1484 0.1585
                         'International Tables Vol C Tables 4.2.6.8 and 6.1.1.4'
    'Zn' 'Zn' 0.2839 1.4301
                         'International Tables Vol C Tables 4.2.6.8 and 6.1.1.4'
_computing_data_collection     'CrystalClear (Rigaku, 2002)'
_computing_cell_refinement     'CrystalClear (Rigaku, 2002)'
_computing_data_reduction     'CrystalClear (Rigaku, 2002)'
_computing_structure_solution     'SHELXS97 (Sheldrick, 2008)'
_computing_structure_refinement     'SHELXL97 (Sheldrick, 2008)'
_computing_molecular_graphics
                    'SHELXL97 (Sheldrick, 2008) and DIAMOND (Brandenburg, 1999)'
_computing_publication_material     'SHELXL97 (Sheldrick, 2008)'
loop_
    _atom_site_type_symbol
    _atom_site_label
    _atom_site_fract_x
    _atom_site_fract_y
    _atom_site_fract_z
    _atom_site_U_iso_or_equiv
    _atom_site_adp_type
    _atom_site_calc_flag
    _atom_site_refinement_flags
    _atom_site_occupancy
    _atom_site_disorder_assembly
    _atom_site_disorder_group
    Zn Zn1 1.45602(2) 1.18961(6) 0.680619(15) 0.03305(12) Uani d . 1 . .
    S S1 1.23784(6) 0.24683(15) 0.42060(4) 0.04195(19) Uani d . 1 . .
    Cl Cl1 1.34567(6) 1.43843(14) 0.71674(4) 0.04576(19) Uani d . 1 . .
    Cl Cl2 1.59540(6) 1.29522(15) 0.63700(4) 0.0476(2) Uani d . 1 . .
    N N1 1.37010(17) 0.9563(4) 0.60991(10) 0.0325(5) Uani d . 1 . .
    N N2 1.10437(18) 0.3373(5) 0.49394(11) 0.0374(5) Uani d . 1 . .
    N N3 1.06015(18) 0.1586(5) 0.45020(12) 0.0385(6) Uani d . 1 . .
    N N4 1.01683(17) -0.4543(4) 0.25889(10) 0.0320(5) Uani d . 1 . .
    C C1 1.2665(2) 0.9276(5) 0.60620(14) 0.0376(6) Uani d . 1 . .
    H H1A 1.2329 1.0288 0.6325 0.045 Uiso calc R 1 . .
    C C2 1.2081(2) 0.7546(6) 0.56503(14) 0.0370(6) Uani d . 1 . .
    H H2A 1.1362 0.7423 0.5630 0.044 Uiso calc R 1 . .
    C C3 1.2576(2) 0.5981(5) 0.52646(12) 0.0321(6) Uani d . 1 . .
    C C4 1.3644(2) 0.6283(6) 0.53025(14) 0.0397(7) Uani d . 1 . .
    H H4A 1.4002 0.5273 0.5052 0.048 Uiso calc R 1 . .
    C C5 1.4169(2) 0.8089(6) 0.57142(14) 0.0403(7) Uani d . 1 . .
    H H5A 1.4883 0.8300 0.5727 0.048 Uiso calc R 1 . .
    C C6 1.1964(2) 0.4066(5) 0.48470(12) 0.0308(6) Uani d . 1 . .
    C C7 1.1201(2) 0.0891(5) 0.40919(13) 0.0314(6) Uani d . 1 . .
    C C8 1.0874(2) -0.1003(5) 0.35760(13) 0.0317(6) Uani d . 1 . .
    C C9 1.0054(2) -0.2613(5) 0.36310(14) 0.0360(6) Uani d . 1 . .
    H H9A 0.9736 -0.2536 0.4004 0.043 Uiso calc R 1 . .
    C C10 0.9723(2) -0.4310(5) 0.31285(13) 0.0364(6) Uani d . 1 . .
    H H10A 0.9165 -0.5344 0.3165 0.044 Uiso calc R 1 . .
    C C11 1.0960(2) -0.3019(5) 0.25406(14) 0.0390(7) Uani d . 1 . .
    H H11A 1.1278 -0.3178 0.2169 0.047 Uiso calc R 1 . .
    C C12 1.1329(2) -0.1232(6) 0.30118(14) 0.0389(6) Uani d . 1 . .
    H H12A 1.1875 -0.0193 0.2954 0.047 Uiso calc R 1 . .
loop_
    _atom_site_aniso_label
    _atom_site_aniso_U_11
    _atom_site_aniso_U_22
    _atom_site_aniso_U_33
    _atom_site_aniso_U_12
    _atom_site_aniso_U_13
    _atom_site_aniso_U_23
    Zn1 0.03407(19) 0.0322(2) 0.03165(17) -0.00116(13) 0.00357(13) 0.00049(13)
    S1 0.0336(4) 0.0522(5) 0.0429(4) -0.0112(3) 0.0145(3) -0.0163(3)
    Cl1 0.0474(4) 0.0385(4) 0.0521(4) 0.0064(3) 0.0115(3) -0.0035(3)
    Cl2 0.0436(4) 0.0520(5) 0.0500(4) -0.0069(3) 0.0159(3) 0.0043(4)
    N1 0.0314(11) 0.0336(13) 0.0313(11) 0.0002(9) 0.0032(9) -0.0022(10)
    N2 0.0351(12) 0.0412(14) 0.0370(12) -0.0051(10) 0.0094(10) -0.0086(11)
    N3 0.0344(12) 0.0436(14) 0.0377(12) -0.0044(11) 0.0075(10) -0.0077(11)
    N4 0.0343(12) 0.0300(12) 0.0309(10) 0.0007(9) 0.0045(9) 0.0001(9)
    C1 0.0335(14) 0.0388(16) 0.0396(14) 0.0016(12) 0.0054(12) -0.0069(13)
    C2 0.0287(14) 0.0399(16) 0.0415(15) 0.0031(12) 0.0048(12) -0.0050(13)
    C3 0.0323(13) 0.0339(15) 0.0287(12) -0.0026(11) 0.0024(10) 0.0031(11)
    C4 0.0347(15) 0.0472(17) 0.0382(14) -0.0017(13) 0.0096(12) -0.0131(13)
    C5 0.0291(14) 0.0494(19) 0.0424(15) -0.0044(12) 0.0069(12) -0.0086(14)
    C6 0.0298(13) 0.0323(14) 0.0302(12) 0.0016(11) 0.0056(10) -0.0008(11)
    C7 0.0306(13) 0.0315(14) 0.0318(12) -0.0011(11) 0.0054(11) 0.0022(11)
    C8 0.0300(13) 0.0326(14) 0.0307(12) 0.0009(11) 0.0012(10) -0.0016(11)
    C9 0.0380(15) 0.0404(16) 0.0315(13) -0.0054(12) 0.0119(12) -0.0001(12)
    C10 0.0379(15) 0.0356(16) 0.0365(14) -0.0072(12) 0.0097(12) 0.0005(12)
    C11 0.0371(15) 0.0463(18) 0.0361(14) -0.0061(13) 0.0134(12) -0.0080(13)
    C12 0.0322(14) 0.0443(16) 0.0416(15) -0.0082(13) 0.0106(12) -0.0040(13)
_geom_special_details
;
 All esds (except the esd in the dihedral angle between two l.s. planes)
 are estimated using the full covariance matrix.  The cell esds are taken
 into account individually in the estimation of esds in distances, angles
 and torsion angles; correlations between esds in cell parameters are only
 used when they are defined by crystal symmetry.  An approximate (isotropic)
 treatment of cell esds is used for estimating esds involving l.s. planes.
;
loop_
    _geom_bond_atom_site_label_1
    _geom_bond_atom_site_label_2
    _geom_bond_site_symmetry_2
    _geom_bond_distance
    _geom_bond_publ_flag
    Zn1 N4 4_666 2.060(2) yes
    Zn1 N1 . 2.060(2) yes
    Zn1 Cl1 . 2.1939(8) yes
    Zn1 Cl2 . 2.2402(8) yes
    S1 C7 . 1.727(3) ?
    S1 C6 . 1.729(3) ?
    N1 C5 . 1.341(3) ?
    N1 C1 . 1.343(3) ?
    N2 C6 . 1.302(3) ?
    N2 N3 . 1.357(3) ?
    N3 C7 . 1.301(3) ?
    N4 C10 . 1.337(3) ?
    N4 C11 . 1.337(3) ?
    C1 C2 . 1.375(4) ?
    C1 H1A . 0.930 ?
    C2 C3 . 1.391(4) ?
    C2 H2A . 0.930 ?
    C3 C4 . 1.384(4) ?
    C3 C6 . 1.466(4) ?
    C4 C5 . 1.373(4) ?
    C4 H4A . 0.930 ?
    C5 H5A . 0.930 ?
    C7 C8 . 1.462(4) ?
    C8 C12 . 1.390(4) ?
    C8 C9 . 1.397(4) ?
    C9 C10 . 1.372(4) ?
    C9 H9A . 0.930 ?
    C10 H10A . 0.930 ?
    C11 C12 . 1.374(4) ?
    C11 H11A . 0.930 ?
    C12 H12A . 0.930 ?
loop_
    _geom_angle_atom_site_label_1
    _geom_angle_atom_site_label_2
    _geom_angle_atom_site_label_3
    _geom_angle_site_symmetry_1
    _geom_angle_site_symmetry_3
    _geom_angle
    _geom_angle_publ_flag
    N4 Zn1 N1 4_666 . 103.11(9) yes
    N4 Zn1 Cl1 4_666 . 107.44(6) yes
    N1 Zn1 Cl1 . . 107.78(7) yes
    N4 Zn1 Cl2 4_666 . 104.00(7) yes
    N1 Zn1 Cl2 . . 104.64(6) yes
    Cl1 Zn1 Cl2 . . 127.44(3) yes
    C7 S1 C6 . . 86.95(13) ?
    C5 N1 C1 . . 117.7(2) ?
    C5 N1 Zn1 . . 121.31(18) ?
    C1 N1 Zn1 . . 120.60(18) ?
    C6 N2 N3 . . 113.2(2) ?
    C7 N3 N2 . . 113.0(2) ?
    C10 N4 C11 . . 117.7(2) ?
    C10 N4 Zn1 . 4_565 121.41(18) ?
    C11 N4 Zn1 . 4_565 120.52(18) ?
    N1 C1 C2 . . 122.6(3) ?
    N1 C1 H1A . . 118.7 ?
    C2 C1 H1A . . 118.7 ?
    C1 C2 C3 . . 119.4(3) ?
    C1 C2 H2A . . 120.3 ?
    C3 C2 H2A . . 120.3 ?
    C2 C3 C4 . . 117.9(3) ?
    C2 C3 C6 . . 119.5(2) ?
    C4 C3 C6 . . 122.6(2) ?
    C5 C4 C3 . . 119.3(3) ?
    C5 C4 H4A . . 120.3 ?
    C3 C4 H4A . . 120.3 ?
    N1 C5 C4 . . 123.0(3) ?
    N1 C5 H5A . . 118.5 ?
    C4 C5 H5A . . 118.5 ?
    N2 C6 C3 . . 122.0(2) ?
    N2 C6 S1 . . 113.3(2) ?
    C3 C6 S1 . . 124.68(19) ?
    N3 C7 C8 . . 122.0(2) ?
    N3 C7 S1 . . 113.6(2) ?
    C8 C7 S1 . . 124.45(19) ?
    C12 C8 C9 . . 117.7(3) ?
    C12 C8 C7 . . 122.4(2) ?
    C9 C8 C7 . . 119.9(2) ?
    C10 C9 C8 . . 119.3(2) ?
    C10 C9 H9A . . 120.3 ?
    C8 C9 H9A . . 120.3 ?
    N4 C10 C9 . . 122.9(3) ?
    N4 C10 H10A . . 118.6 ?
    C9 C10 H10A . . 118.6 ?
    N4 C11 C12 . . 123.4(2) ?
    N4 C11 H11A . . 118.3 ?
    C12 C11 H11A . . 118.3 ?
    C11 C12 C8 . . 118.9(3) ?
    C11 C12 H12A . . 120.5 ?
    C8 C12 H12A . . 120.5 ?
