# Supplementary material for: catena-Poly[[dichloridozinc(II)]-μ-2,5-di-4-pyridyl-1,3,4-thia­diazole-κ2 N 2:N 5]
Source: Acta Crystallogr Sect E Struct Rep Online. 2008 Jan 23;64(Pt 2):m393. doi: 10.1107/S1600536808001967 (PMC2960333; doi:10.1107/S1600536808001967)
Supplement: Supplementary file 2 [file e-64-0m393-Isup2.hkl]

# 
# h,k,l, Fc-squared, Fo-squared, sigma(Fo-squared) and status flag 
# 
data_I
_shelx_title ' d in P2(1)/n' 
_shelx_refln_list_code          4 
_shelx_F_calc_maximum      282.66 
_exptl_crystal_F_000       752.00 
_reflns_d_resolution_high  0.7700 
 
loop_ 
 _symmetry_equiv_pos_as_xyz 
 'x, y, z' 
 '-x+1/2, y+1/2, -z+1/2' 
 '-x, -y, -z' 
 'x-1/2, -y-1/2, z-1/2' 
 
_cell_length_a    12.9990 
_cell_length_b     5.4039 
_cell_length_c    20.1953 
_cell_angle_alpha  90.000 
_cell_angle_beta  101.459 
_cell_angle_gamma  90.000 
 
_shelx_F_squared_multiplier     1.000 
 
loop_ 
 _refln_index_h 
 _refln_index_k 
 _refln_index_l 
 _refln_F_squared_calc 
 _refln_F_squared_meas 
 _refln_F_squared_sigma 
 _refln_observed_status 
   4   0   0      105.74      135.67     10.40 o 
   6   0   0     4763.12     5103.88    109.79 o 
   8   0   0      737.91      882.61     40.06 o 
  10   0   0     1773.80     1750.12     56.73 o 
  12   0   0      132.54      145.71     17.90 o 
  14   0   0      393.68      384.33     46.43 o 
  16   0   0      101.23       94.47     34.06 o 
   1   1   0      619.27      588.25     13.29 o 
   2   1   0      341.32      396.68      6.52 o 
   3   1   0     9855.63     9988.03     55.26 o 
   4   1   0      770.79      754.50     11.49 o 
   5   1   0     2276.05     2433.16     21.13 o 
   6   1   0     4353.93     4249.66     33.00 o 
   7   1   0      565.04      534.90     16.85 o 
   8   1   0     8812.00     9003.21     70.93 o 
   9   1   0       67.82       68.62      8.94 o 
  10   1   0       12.48       25.76      6.67 o 
  11   1   0       66.11       78.60     12.01 o 
  12   1   0        3.81        7.85     12.33 o 
  13   1   0      523.62      497.88     25.38 o 
  14   1   0      659.95      692.19     36.45 o 
  15   1   0       15.48       11.37      9.64 o 
  16   1   0        2.38        8.28     12.83 o 
   0   2   0    11149.67    11885.27     77.98 o 
   1   2   0      127.18      137.20      8.22 o 
   2   2   0     2803.32     2695.85     21.28 o 
   3   2   0     2487.35     2360.06     29.71 o 
   4   2   0     2276.04     2285.87     31.92 o 
   5   2   0     6868.00     6852.88     49.77 o 
   6   2   0     5854.49     5904.40     45.90 o 
   7   2   0      372.33      360.99      9.04 o 
   8   2   0      400.31      395.96     17.71 o 
   9   2   0      341.82      336.49     17.23 o 
  10   2   0       28.50       34.34      9.06 o 
  11   2   0       19.19       24.70      7.27 o 
  12   2   0       41.22       33.86      9.58 o 
  13   2   0       12.19       21.81      9.92 o 
  14   2   0      350.90      307.89     23.67 o 
  15   2   0      348.81      386.03     35.09 o 
   1   3   0     1678.43     1616.30     44.93 o 
   2   3   0       52.77       34.21      5.08 o 
   3   3   0      900.63      918.69     17.51 o 
   4   3   0      322.27      294.49     11.93 o 
   5   3   0      372.75      355.04     14.52 o 
   6   3   0     1242.14     1245.47     19.09 o 
   7   3   0      178.64      160.77     10.72 o 
   8   3   0      165.41      150.28     10.42 o 
   9   3   0      955.47      958.47     24.24 o 
  10   3   0      257.27      267.35     17.08 o 
  11   3   0      529.54      538.51     22.35 o 
  12   3   0       44.66       53.56     10.29 o 
  13   3   0      261.10      258.27     23.71 o 
  14   3   0      735.85      744.20     38.21 o 
   0   4   0      194.40      176.33     16.00 o 
   1   4   0     2707.69     2801.37     38.84 o 
   2   4   0       42.45       59.54      8.41 o 
   3   4   0     3240.56     3492.15     35.33 o 
   4   4   0      668.06      660.39     16.28 o 
   5   4   0      985.64     1002.92     24.11 o 
   6   4   0       42.90       31.38      6.84 o 
   7   4   0     1179.85     1172.14     34.17 o 
   8   4   0      104.83       94.11     15.27 o 
   9   4   0      387.94      420.37     19.24 o 
  10   4   0        2.21       13.07     11.32 o 
  11   4   0       49.85       37.54     14.56 o 
  12   4   0       30.84       58.58     20.24 o 
  13   4   0        7.72        4.39     15.23 o 
   1   5   0     1608.13     1719.44     46.81 o 
   2   5   0       37.69       27.55      5.99 o 
   3   5   0      189.29      170.31     11.59 o 
   4   5   0       89.01       93.18     11.93 o 
   5   5   0        0.93        4.70      6.35 o 
   6   5   0      136.56      132.93     15.15 o 
   7   5   0        2.86        2.58     11.22 o 
   8   5   0       48.51       32.68     14.40 o 
   9   5   0      235.10      241.34     27.88 o 
  10   5   0      218.69      246.65     35.04 o 
  11   5   0      376.17      390.99     43.41 o 
   0   6   0      123.54      120.64     25.45 o 
   1   6   0        1.35        7.16      6.43 o 
   2   6   0      892.62      941.81    112.13 o 
   3   6   0      386.52      389.68     31.85 o 
   4   6   0       18.34       13.65      7.92 o 
   5   6   0      655.21      708.78     52.52 o 
   6   6   0       15.26       48.94     24.92 o 
   7   6   0       54.01       43.02     25.10 o 
   8   6   0      234.85      232.68     43.56 o 
   1   7   0       35.51       15.42     17.21 o 
 -15   0   1       23.10       19.72     27.25 o 
 -13   0   1      552.82      480.65     31.19 o 
 -11   0   1       38.84       42.73     12.20 o 
  -9   0   1     7447.26     8315.47    269.06 o 
  -7   0   1     9716.21     9405.09    168.41 o 
  -5   0   1     5409.51     5438.16     44.93 o 
  -3   0   1        5.93        9.32      6.27 o 
   3   0   1      626.04      523.07     13.65 o 
   5   0   1      342.49      384.07     13.93 o 
   7   0   1    16033.04    16668.79    269.15 o 
   9   0   1      585.04      606.58     41.59 o 
  11   0   1      502.91      466.16     29.34 o 
  13   0   1     1147.90     1249.30     49.29 o 
  15   0   1      306.16      344.53     41.23 o 
 -16   1   1      100.16      112.88     28.23 o 
 -15   1   1     1522.57     1564.69     42.97 o 
 -14   1   1      197.99      184.58     20.81 o 
 -13   1   1      493.77      516.59     25.34 o 
 -12   1   1      190.74      170.80     15.58 o 
 -11   1   1     2046.91     2145.90     52.12 o 
 -10   1   1      637.29      636.81     40.78 o 
  -9   1   1        3.18       13.85      5.84 o 
  -8   1   1      187.90      198.51      9.79 o 
  -7   1   1      114.05       91.37      5.76 o 
  -6   1   1     1448.88     1370.04     16.04 o 
  -5   1   1     3680.60     3658.78     25.35 o 
  -4   1   1     4864.21     5043.09     42.72 o 
  -3   1   1       38.31       50.32      3.72 o 
  -2   1   1        2.26        8.64      1.95 o 
  -1   1   1     7428.67     7320.14     40.04 o 
   0   1   1       71.47       66.93      6.06 o 
   1   1   1     3898.77     4071.20     26.26 o 
   2   1   1     3082.51     3181.54     14.08 o 
   3   1   1      919.19      848.28     20.80 o 
   4   1   1     4398.52     4271.10     23.69 o 
   5   1   1     2799.46     2691.76     19.59 o 
   6   1   1       97.68       74.43      5.12 o 
   7   1   1     4698.33     4954.12     52.24 o 
   8   1   1      290.61      293.07     10.51 o 
   9   1   1     4715.50     4769.85     54.73 o 
  10   1   1        1.37        9.44     11.72 o 
  11   1   1      660.32      624.19     18.68 o 
  12   1   1       17.09       13.56      8.64 o 
  13   1   1      146.71      165.69     21.56 o 
  14   1   1      157.68      165.80     19.68 o 
  15   1   1        4.08       28.36      9.65 o 
  16   1   1       10.12       32.73     19.98 o 
 -15   2   1      147.46      145.83     20.83 o 
 -14   2   1       62.26       73.95     14.12 o 
 -13   2   1        1.66       20.87     11.43 o 
 -12   2   1      343.48      349.71     26.28 o 
 -11   2   1        1.16        8.02      8.52 o 
 -10   2   1      195.52      202.02     17.57 o 
  -9   2   1      858.96      788.81     17.20 o 
  -8   2   1      812.24      823.86     15.55 o 
  -7   2   1     4792.35     4894.50     42.62 o 
  -6   2   1        4.25        1.79      2.58 o 
  -5   2   1     7499.52     7801.17     49.82 o 
  -4   2   1     2355.63     2170.92     27.84 o 
  -3   2   1      145.44      155.75      6.63 o 
  -2   2   1     4251.92     4253.72     32.82 o 
  -1   2   1     5842.15     5882.62     45.25 o 
   0   2   1      386.98      396.60      9.62 o 
   1   2   1      756.60      828.17     16.52 o 
   2   2   1        9.57       14.00      3.49 o 
   3   2   1     2766.07     2810.72     19.77 o 
   4   2   1      334.02      340.55      7.41 o 
   5   2   1      525.60      481.60     13.50 o 
   6   2   1      609.61      612.49     15.11 o 
   7   2   1     2801.72     2908.93     37.34 o 
   8   2   1      478.96      453.65     17.36 o 
   9   2   1      274.48      259.86     14.17 o 
  10   2   1      709.05      718.50     26.56 o 
  11   2   1      823.84      746.84     27.05 o 
  12   2   1     1249.09     1181.57     34.60 o 
  13   2   1     1176.42     1255.17     47.25 o 
  14   2   1       39.52       56.43     12.43 o 
  15   2   1      164.81      164.31     20.59 o 
 -15   3   1      245.49      219.79     21.72 o 
 -14   3   1        6.53       28.82     11.97 o 
 -13   3   1       86.89      113.28     19.22 o 
 -12   3   1        5.43       20.89      7.72 o 
 -11   3   1     1178.59     1151.97     33.61 o 
 -10   3   1      848.66      872.75     30.32 o 
  -9   3   1     2047.47     2153.45     58.89 o 
  -8   3   1     2833.26     3096.15     52.08 o 
  -7   3   1     2175.62     2265.14     32.34 o 
  -6   3   1     1324.11     1325.79     41.68 o 
  -5   3   1     1154.52     1231.18     27.27 o 
  -4   3   1      713.85      737.25     16.67 o 
  -3   3   1       33.31       26.79      4.44 o 
  -2   3   1      577.04      573.82     17.92 o 
  -1   3   1     3118.27     3186.03     83.80 o 
   0   3   1      150.90      153.15     10.47 o 
   1   3   1      373.98      343.07     20.53 o 
   2   3   1     6989.92     7387.54     69.89 o 
   3   3   1     3825.82     3952.96     44.61 o 
   4   3   1     6838.48     6875.54     64.94 o 
   5   3   1     1170.54     1138.28     17.41 o 
   6   3   1     1597.51     1577.85     40.60 o 
   7   3   1      154.53      164.30     11.30 o 
   8   3   1       70.45       67.15     12.57 o 
   9   3   1      355.23      341.27     16.33 o 
  10   3   1      321.16      306.67     17.41 o 
  11   3   1       12.12        7.38      7.75 o 
  12   3   1      114.08      122.34     14.83 o 
  13   3   1      162.07      146.01     15.03 o 
  14   3   1       40.79       24.89      9.17 o 
 -13   4   1        0.05       27.57     18.10 o 
 -12   4   1      559.43      550.90     54.23 o 
 -11   4   1       88.66       46.22     12.40 o 
 -10   4   1      889.66      994.20     85.33 o 
  -9   4   1       29.27       26.86     12.43 o 
  -8   4   1       13.49       23.65     15.13 o 
  -7   4   1       21.51       21.17      7.94 o 
  -6   4   1     1035.34     1002.36     28.92 o 
  -5   4   1      167.15      142.13      7.67 o 
  -4   4   1     1392.61     1336.33     25.83 o 
  -3   4   1      186.02      179.17      9.60 o 
  -2   4   1     3498.34     3624.54     47.33 o 
  -1   4   1      234.11      223.94     17.52 o 
   0   4   1     3932.34     4247.31     53.69 o 
   1   4   1       68.84       59.88      8.24 o 
   2   4   1        3.28       11.23      4.65 o 
   3   4   1      144.67      145.21      8.51 o 
   4   4   1       56.18       55.66      8.49 o 
   5   4   1     1247.27     1270.94     33.89 o 
   6   4   1     1229.26     1219.82     33.54 o 
   7   4   1       29.18       23.91      8.42 o 
   8   4   1      184.85      196.51     16.40 o 
   9   4   1      111.08      109.53     11.72 o 
  10   4   1     2750.34     2936.81     83.59 o 
  11   4   1      149.80      137.50     19.25 o 
  12   4   1      448.75      494.62     64.53 o 
  13   4   1      429.72      360.03     33.52 o 
 -11   5   1       68.11       82.83     31.10 o 
 -10   5   1      203.03      287.41     29.93 o 
  -9   5   1       38.67       35.89     15.85 o 
  -8   5   1      678.13      731.75     46.19 o 
  -7   5   1        0.17        2.98      8.29 o 
  -6   5   1      312.43      305.28     37.52 o 
  -5   5   1       96.30       74.53     14.74 o 
  -4   5   1       24.36       74.72     15.01 o 
  -3   5   1     2369.50     2656.62     61.15 o 
  -2   5   1      357.52      353.30     30.74 o 
  -1   5   1       52.93       36.12     12.17 o 
   0   5   1      179.85      161.57     13.78 o 
   1   5   1      208.73      218.52     18.52 o 
   2   5   1      509.61      521.46     21.28 o 
   3   5   1      325.88      333.25     20.64 o 
   4   5   1     1693.34     1779.31     55.98 o 
   5   5   1       25.49       25.79      9.21 o 
   6   5   1      703.09      662.98     39.89 o 
   7   5   1      112.46      135.51     15.94 o 
   8   5   1       63.59       72.24     11.26 o 
   9   5   1       52.18       34.55     12.17 o 
  10   5   1      308.77      289.96     34.34 o 
  11   5   1       39.69       37.97     13.44 o 
  -8   6   1      225.24      229.99     39.97 o 
  -7   6   1       56.98       38.36     22.23 o 
  -6   6   1       34.53       26.17     11.29 o 
  -5   6   1      123.01      125.12     25.28 o 
  -4   6   1      749.21      829.48     52.43 o 
  -3   6   1       33.92       25.83     10.15 o 
  -2   6   1       97.33       77.10     21.53 o 
  -1   6   1      117.17       77.30     14.55 o 
   0   6   1      131.24      112.57     18.72 o 
   1   6   1       96.26       85.04     33.88 o 
   2   6   1       79.80       50.87     14.82 o 
   3   6   1      102.23      100.97     22.23 o 
   4   6   1       38.91       19.13      7.41 o 
   5   6   1      555.10      503.35     39.08 o 
   6   6   1      137.29       78.16     36.57 o 
   7   6   1        7.08       10.04     14.52 o 
   8   6   1      211.59      169.58     31.55 o 
  -1   7   1      172.69      101.64     36.75 o 
 -16   0   2     1235.10     1294.95    492.60 o 
 -14   0   2      224.04      215.65     70.72 o 
 -12   0   2     2816.78     2896.45     69.97 o 
 -10   0   2       27.62       16.52     10.49 o 
  -8   0   2      656.21      620.65     21.49 o 
  -6   0   2    15945.38    15934.13    142.21 o 
  -4   0   2      341.07      282.41     16.49 o 
   2   0   2      740.02      697.44     15.84 o 
   4   0   2     2221.60     2186.87     32.74 o 
   6   0   2      266.83      355.74     13.59 o 
   8   0   2     5130.90     5076.31     73.57 o 
  10   0   2     4092.94     4276.52     57.57 o 
  12   0   2      552.04      491.27     43.29 o 
  14   0   2        3.51       27.96     19.90 o 
  16   0   2        2.34       26.89     21.33 o 
 -16   1   2        1.16        1.60     21.51 o 
 -15   1   2       50.91       43.88     13.09 o 
 -14   1   2      151.90      154.08     19.50 o 
 -13   1   2      237.43      253.41     23.58 o 
 -12   1   2        4.98        4.39      6.65 o 
 -11   1   2       11.31       19.45     15.42 o 
 -10   1   2      252.72      247.76     13.28 o 
  -9   1   2       14.02       15.90      6.04 o 
  -8   1   2     3209.93     3067.25     36.87 o 
  -7   1   2      135.13       92.43      8.01 o 
  -6   1   2      208.23      170.63      6.77 o 
  -5   1   2     2225.66     2248.30     21.68 o 
  -4   1   2     7301.22     7318.73     31.71 o 
  -3   1   2     9116.23     9265.60     42.02 o 
  -2   1   2      682.71      637.80      8.54 o 
  -1   1   2      843.72      770.64     13.03 o 
   0   1   2     4051.59     4126.75     19.84 o 
   1   1   2      752.50      749.08     10.68 o 
   2   1   2    78495.79    74803.74    293.44 o 
   3   1   2     9860.16    10044.31     77.83 o 
   4   1   2     1193.33     1168.36     20.47 o 
   5   1   2      661.69      620.97     11.94 o 
   6   1   2     2273.24     2237.74     26.56 o 
   7   1   2      318.16      277.15     10.45 o 
   8   1   2      150.41      171.07     11.30 o 
   9   1   2        6.68        6.19      6.07 o 
  10   1   2      270.91      253.06     11.81 o 
  11   1   2      286.64      285.29     26.47 o 
  12   1   2      755.97      777.11     33.01 o 
  13   1   2       74.25       88.24     16.17 o 
  14   1   2      191.14      180.64     18.25 o 
  15   1   2        4.26       20.66     21.24 o 
  16   1   2      631.39      645.83     49.39 o 
 -16   2   2      128.24      112.72     17.80 o 
 -15   2   2       34.54       48.40     13.70 o 
 -14   2   2      205.14      235.34     23.84 o 
 -13   2   2      722.82      648.06     44.50 o 
 -12   2   2     1253.87     1383.56     47.44 o 
 -11   2   2     2700.57     2819.28     57.49 o 
 -10   2   2      158.04      170.93     15.91 o 
  -9   2   2       81.01       76.30      8.43 o 
  -8   2   2       57.09       61.76      5.80 o 
  -7   2   2      299.15      270.30     10.88 o 
  -6   2   2     3080.20     2977.65     35.72 o 
  -5   2   2      382.81      344.62      9.06 o 
  -4   2   2     1572.59     1486.28     17.42 o 
  -3   2   2     1303.42     1349.76     18.71 o 
  -2   2   2      123.66      103.14      6.69 o 
  -1   2   2     1212.20     1202.68     18.28 o 
   0   2   2      716.08      778.45     11.45 o 
   1   2   2        7.28        7.38      2.42 o 
   2   2   2     5152.36     5335.16     28.54 o 
   3   2   2     7652.84     7793.20     45.18 o 
   4   2   2     1421.56     1460.36     31.20 o 
   5   2   2     5942.72     6005.77     62.15 o 
   6   2   2     6972.23     7146.75     73.03 o 
   7   2   2      241.62      238.36     15.15 o 
   8   2   2     2789.80     2826.11     43.65 o 
   9   2   2     1799.31     1821.32     29.53 o 
  10   2   2      184.64      172.72     12.48 o 
  11   2   2       25.26       15.33      9.23 o 
  12   2   2       25.38       25.48      8.07 o 
  13   2   2      355.87      329.03     22.89 o 
  14   2   2       49.31       20.55     10.18 o 
  15   2   2       29.83       22.92     13.21 o 
 -15   3   2       13.06       31.43     14.97 o 
 -14   3   2       27.39       45.02     12.89 o 
 -13   3   2       15.75       29.90     11.82 o 
 -12   3   2      215.14      205.77     22.01 o 
 -11   3   2      463.29      443.66     43.65 o 
 -10   3   2       31.40       35.68      7.27 o 
  -9   3   2      922.58      901.96     28.46 o 
  -8   3   2       25.71       23.91      6.51 o 
  -7   3   2      414.74      405.41     18.32 o 
  -6   3   2      789.72      708.22     19.22 o 
  -5   3   2     2432.12     2458.48     30.74 o 
  -4   3   2     3168.64     3210.56     37.39 o 
  -3   3   2     3928.26     3881.59     41.94 o 
  -2   3   2     6365.78     6761.75     73.72 o 
  -1   3   2     2781.34     2710.09     40.96 o 
   0   3   2      366.64      355.95     19.08 o 
   1   3   2      365.26      374.51     17.33 o 
   2   3   2       74.40       56.29      6.04 o 
   3   3   2     1366.16     1310.33     19.08 o 
   4   3   2      675.12      657.48     17.89 o 
   5   3   2     1217.75     1198.81     29.11 o 
   6   3   2      555.70      567.11     17.23 o 
   7   3   2      987.09      964.78     22.02 o 
   8   3   2       41.61       43.74      9.07 o 
   9   3   2      828.39      820.60     26.26 o 
  10   3   2       95.78       73.87      9.78 o 
  11   3   2      951.04      936.24     35.52 o 
  12   3   2      164.44      163.62     14.72 o 
  13   3   2      110.77       81.46     10.43 o 
  14   3   2       34.71       25.06     14.45 o 
 -13   4   2       75.34       59.81     20.70 o 
 -12   4   2       91.29       96.49     21.33 o 
 -11   4   2      610.74      734.96     88.46 o 
 -10   4   2       92.25       68.29     22.59 o 
  -9   4   2     1766.95     1887.44     74.38 o 
  -8   4   2       20.69       31.92      8.89 o 
  -7   4   2      193.10      204.43     15.08 o 
  -6   4   2      180.74      172.64     16.84 o 
  -5   4   2      136.90      134.13      9.30 o 
  -4   4   2      212.70      217.75     11.23 o 
  -3   4   2      686.26      715.81     15.16 o 
  -2   4   2        8.05        7.81     12.31 o 
  -1   4   2        8.94        5.49      5.72 o 
   0   4   2       95.06       86.69     11.97 o 
   1   4   2     3730.97     3932.63     50.52 o 
   2   4   2      893.55      859.17     23.50 o 
   3   4   2     3137.29     3193.73     36.75 o 
   4   4   2        1.30        7.17      4.05 o 
   5   4   2      879.30      873.40     30.66 o 
   6   4   2       64.81       53.38      8.73 o 
   7   4   2      208.43      208.44     13.62 o 
   8   4   2       73.85       58.91      8.32 o 
   9   4   2      164.66      194.70     20.70 o 
  10   4   2        3.68       13.83      6.61 o 
  11   4   2      908.69      939.57     46.29 o 
  12   4   2       50.21       73.00     24.44 o 
  13   4   2       56.76       52.40     28.50 o 
 -11   5   2        2.77       18.55     11.54 o 
 -10   5   2       75.99       87.85     19.63 o 
  -9   5   2      151.66      149.81     28.59 o 
  -8   5   2       63.90       47.34     21.87 o 
  -7   5   2        5.69       26.75     13.04 o 
  -6   5   2      416.18      417.62     22.81 o 
  -5   5   2      853.97      867.55     33.33 o 
  -4   5   2       41.27       33.80      6.66 o 
  -3   5   2     2577.51     2788.95     63.85 o 
  -2   5   2      164.05      166.57     13.70 o 
  -1   5   2     2057.44     2250.80     46.65 o 
   0   5   2      183.42      186.53     16.76 o 
   1   5   2        2.71       17.18      6.81 o 
   2   5   2      195.09      201.96     13.42 o 
   3   5   2     1180.98     1234.89     45.84 o 
   4   5   2      839.95      924.51     39.86 o 
   5   5   2      115.22      138.43     17.00 o 
   6   5   2       72.81       53.69     14.58 o 
   7   5   2      154.60      163.20     18.99 o 
   8   5   2        0.18        3.53      8.86 o 
   9   5   2      303.71      323.04     19.88 o 
  10   5   2       63.11       58.88     16.48 o 
  11   5   2      143.66      213.31     76.90 o 
  -8   6   2      110.32       55.66     40.87 o 
  -7   6   2       32.46       44.63     28.86 o 
  -6   6   2       12.96       64.89     23.30 o 
  -5   6   2       29.40       28.14     22.94 o 
  -4   6   2      809.45      805.94     70.63 o 
  -3   6   2       24.20       28.24     19.99 o 
  -2   6   2       16.92       15.28      6.55 o 
  -1   6   2        4.92       15.90      6.81 o 
   0   6   2       66.50       57.64     14.12 o 
   1   6   2       77.97       35.78     13.69 o 
   2   6   2        7.21       15.29     10.28 o 
   3   6   2     1002.41     1110.94     81.74 o 
   4   6   2        2.90       10.19      6.77 o 
   5   6   2      681.16      679.92     57.54 o 
   6   6   2      384.90      462.58     36.04 o 
   7   6   2        0.34       27.61     25.99 o 
   8   6   2      144.31      114.01     47.68 o 
 -15   0   3       89.55       84.25     24.20 o 
 -13   0   3     1414.64     1408.11     69.28 o 
 -11   0   3       11.65       25.13     10.49 o 
  -9   0   3     3829.78     3622.21     61.58 o 
  -7   0   3     3276.71     3641.01     51.57 o 
  -5   0   3     2483.60     2381.02     30.92 o 
  -3   0   3      816.07      936.80     20.05 o 
   3   0   3      166.56      161.63      8.96 o 
   5   0   3      190.49      182.62     15.07 o 
   7   0   3     1397.84     1377.42     27.15 o 
   9   0   3      611.77      586.97     33.52 o 
  11   0   3     2518.50     2694.76     64.81 o 
  13   0   3      300.08      281.61     47.50 o 
  15   0   3      640.37      677.23     65.61 o 
 -16   1   3       97.06       73.83     18.85 o 
 -15   1   3       53.93       52.54     12.69 o 
 -14   1   3       13.24       27.84     10.38 o 
 -13   1   3      813.51      829.30     32.27 o 
 -12   1   3      659.84      612.05     24.04 o 
 -11   1   3       74.32       47.30      9.46 o 
 -10   1   3       35.55       33.52      9.08 o 
  -9   1   3      237.85      232.75     14.77 o 
  -8   1   3       49.72       55.07      7.04 o 
  -7   1   3    15232.33    15619.67    137.03 o 
  -6   1   3     2847.65     3082.16     31.12 o 
  -5   1   3     5414.32     5131.57     32.32 o 
  -4   1   3       39.77       41.17      4.02 o 
  -3   1   3     1214.48     1057.27     14.03 o 
  -2   1   3     4259.14     4364.50     34.83 o 
  -1   1   3      334.16      385.70      9.50 o 
   0   1   3     3878.62     3908.57     15.70 o 
   1   1   3        3.98       16.78      4.01 o 
   2   1   3     7481.19     7887.41     48.73 o 
   3   1   3      981.37     1071.88     20.15 o 
   4   1   3       54.31       37.34      5.22 o 
   5   1   3     2023.09     1998.30     25.69 o 
   6   1   3        0.32        5.02      6.49 o 
   7   1   3     2805.25     2634.02     36.59 o 
   8   1   3       25.41       31.26      7.46 o 
   9   1   3     7088.96     7480.82     75.31 o 
  10   1   3       44.90       31.84      6.90 o 
  11   1   3       20.48       21.68     14.45 o 
  12   1   3      201.75      158.77     27.45 o 
  13   1   3      243.11      213.63     22.89 o 
  14   1   3      280.81      288.18     26.41 o 
  15   1   3      396.09      490.70     38.44 o 
 -16   2   3        1.42       34.47     12.62 o 
 -15   2   3       13.82       27.24     10.84 o 
 -14   2   3      104.01      108.05     18.32 o 
 -13   2   3     1097.85     1110.12     48.19 o 
 -12   2   3       85.52       83.21     13.80 o 
 -11   2   3      136.95      137.26     20.61 o 
 -10   2   3        0.27       11.60     12.70 o 
  -9   2   3     1413.48     1416.84     23.16 o 
  -8   2   3      224.25      214.93     11.49 o 
  -7   2   3      440.56      499.74     13.99 o 
  -6   2   3      282.41      282.91      7.98 o 
  -5   2   3     7692.77     7898.99     70.45 o 
  -4   2   3     8929.85     9244.24     55.12 o 
  -3   2   3     4814.63     4998.32     38.55 o 
  -2   2   3     2002.78     1949.09     25.74 o 
  -1   2   3     3051.04     3040.79     16.97 o 
   0   2   3      325.99      326.21      8.56 o 
   1   2   3    11444.38    11269.28     43.71 o 
   2   2   3        1.41       -1.71      3.11 o 
   3   2   3      679.17      655.44     11.94 o 
   4   2   3     7347.08     7884.37     69.50 o 
   5   2   3     1534.81     1558.12     32.36 o 
   6   2   3     6087.32     6165.31     61.66 o 
   7   2   3     3494.79     3410.24     44.33 o 
   8   2   3      424.31      416.04     19.15 o 
   9   2   3      172.25      194.60     12.95 o 
  10   2   3       21.31       12.68      6.74 o 
  11   2   3      275.52      303.52     17.84 o 
  12   2   3      125.09      110.83     13.65 o 
  13   2   3      150.07      134.13     22.04 o 
  14   2   3        6.37       16.25     10.39 o 
  15   2   3      598.73      636.07     41.26 o 
 -15   3   3       35.36       72.40     23.40 o 
 -14   3   3       28.37       26.56     18.10 o 
 -13   3   3     1291.68     1429.94     63.07 o 
 -12   3   3      336.50      347.64     21.59 o 
 -11   3   3      326.57      372.91     26.43 o 
 -10   3   3     3037.17     3183.21     71.11 o 
  -9   3   3      270.39      252.23     14.15 o 
  -8   3   3     1840.58     1788.55     27.63 o 
  -7   3   3     1130.04     1157.28     24.09 o 
  -6   3   3       59.08       60.37      8.33 o 
  -5   3   3      843.62      825.24     17.21 o 
  -4   3   3     1259.65     1288.88     18.90 o 
  -3   3   3     4278.66     4635.91     47.20 o 
  -2   3   3     1465.16     1424.44     16.87 o 
  -1   3   3       62.17       46.71      3.15 o 
   0   3   3     3894.60     4143.22     48.70 o 
   1   3   3        0.98        3.22      5.49 o 
   2   3   3     1900.36     1924.45     25.91 o 
   3   3   3     1867.25     1865.33     25.25 o 
   4   3   3       10.64        9.76      3.54 o 
   5   3   3      582.57      547.58     16.22 o 
   6   3   3      396.51      384.10     17.44 o 
   7   3   3       80.56       88.45      9.48 o 
   8   3   3      211.96      188.70     12.61 o 
   9   3   3       16.25       21.02      7.30 o 
  10   3   3      196.24      180.98     13.94 o 
  11   3   3       13.39       31.25     11.36 o 
  12   3   3     1011.99     1057.09     42.44 o 
  13   3   3       30.33       11.13      8.10 o 
  14   3   3      216.82      194.64     17.58 o 
 -13   4   3       35.44       48.21     18.20 o 
 -12   4   3        0.55       44.41     13.99 o 
 -11   4   3        3.92       12.58     11.83 o 
 -10   4   3       63.18       65.97     33.34 o 
  -9   4   3      174.18      149.60     22.31 o 
  -8   4   3      123.80      136.71     28.68 o 
  -7   4   3      385.67      365.87     19.95 o 
  -6   4   3     1653.31     1798.78     52.07 o 
  -5   4   3      709.92      708.46     23.77 o 
  -4   4   3     1468.26     1452.75     28.36 o 
  -3   4   3       76.28       75.95     10.44 o 
  -2   4   3     5215.49     5486.69     87.33 o 
  -1   4   3       31.05       44.99     15.00 o 
   0   4   3     1955.82     2018.83     34.37 o 
   1   4   3      453.69      507.41     18.94 o 
   2   4   3      826.36      843.47     18.01 o 
   3   4   3      888.49      929.60     17.10 o 
   4   4   3      665.53      656.87     19.17 o 
   5   4   3       10.95       16.35      6.23 o 
   6   4   3      656.21      660.40     31.44 o 
   7   4   3      242.38      260.68     15.63 o 
   8   4   3     1031.48     1051.16     38.76 o 
   9   4   3      302.12      322.45     23.05 o 
  10   4   3      250.33      280.02     17.75 o 
  11   4   3      266.66      305.85     33.56 o 
  12   4   3      279.12      284.45     19.22 o 
  13   4   3       29.76       15.68     12.45 o 
 -11   5   3       17.19       24.46     17.57 o 
 -10   5   3      823.35      857.22     40.45 o 
  -9   5   3      230.60      253.08     75.20 o 
  -8   5   3      758.63      721.45     46.47 o 
  -7   5   3      117.38       95.83     27.70 o 
  -6   5   3       15.58       19.51     10.18 o 
  -5   5   3      481.18      519.59     29.22 o 
  -4   5   3      476.63      504.96     32.26 o 
  -3   5   3      186.44      164.96     16.20 o 
  -2   5   3      947.97      967.92     33.90 o 
  -1   5   3       28.59       22.95      6.80 o 
   0   5   3      105.41      101.93     11.94 o 
   1   5   3        4.51       15.66      7.46 o 
   2   5   3      776.22      835.52     34.28 o 
   3   5   3      120.23      100.94     11.33 o 
   4   5   3      150.51      151.37     12.97 o 
   5   5   3       13.20       26.37      8.51 o 
   6   5   3      434.79      386.54     31.56 o 
   7   5   3      225.13      202.91     24.80 o 
   8   5   3       32.45       14.16      8.58 o 
   9   5   3       60.73       59.02     11.26 o 
  10   5   3      321.00      324.10     36.63 o 
  11   5   3       18.66       18.34     28.41 o 
  -8   6   3        1.17       19.25     14.02 o 
  -7   6   3      141.45      149.50     39.80 o 
  -6   6   3       20.34       30.03     13.22 o 
  -5   6   3      126.55       92.50     20.97 o 
  -4   6   3      465.05      537.77     55.39 o 
  -3   6   3      315.38      236.80     34.06 o 
  -2   6   3      100.45      108.15     22.05 o 
  -1   6   3      897.65      927.05     51.92 o 
   0   6   3       20.21       21.83      8.43 o 
   1   6   3      129.88      104.62     22.22 o 
   2   6   3       54.68       45.31     16.75 o 
   3   6   3      468.73      532.47     41.01 o 
   4   6   3      274.58      334.56     30.72 o 
   5   6   3       16.49       11.85      8.52 o 
   6   6   3      722.79      733.15     46.57 o 
   7   6   3        1.25      -10.76     22.05 o 
 -16   0   4        6.94       43.74     20.61 o 
 -14   0   4      269.05      195.55     39.62 o 
 -12   0   4       25.82       42.87     16.79 o 
 -10   0   4      159.21      115.06     18.55 o 
  -8   0   4     6511.87     6570.00     96.83 o 
  -6   0   4    13968.53    13915.59    129.09 o 
  -4   0   4       17.28       24.45      8.95 o 
  -2   0   4       18.35       46.27      7.49 o 
   0   0   4      680.93      678.79     20.39 o 
   2   0   4     2772.81     2853.46     42.31 o 
   4   0   4     1922.70     1778.95     35.96 o 
   6   0   4       39.15       46.46      6.73 o 
   8   0   4     7777.52     7852.30    102.60 o 
  10   0   4       87.50       81.14     16.13 o 
  12   0   4        1.00        8.60      8.60 o 
  14   0   4      638.01      691.75     66.33 o 
 -16   1   4        0.57       17.92     11.93 o 
 -15   1   4      297.09      324.86     23.52 o 
 -14   1   4     1281.97     1383.92     50.19 o 
 -13   1   4      250.85      218.71     20.93 o 
 -12   1   4      492.24      526.58     24.40 o 
 -11   1   4     1367.38     1349.16     36.74 o 
 -10   1   4     2563.10     2567.22     36.52 o 
  -9   1   4      575.12      566.82     20.47 o 
  -8   1   4      390.73      416.09     15.49 o 
  -7   1   4      375.45      398.22     12.21 o 
  -6   1   4      349.37      362.85     11.36 o 
  -5   1   4     2328.49     2379.80     22.58 o 
  -4   1   4     1846.68     1779.10     23.96 o 
  -3   1   4     3078.05     3080.46     20.96 o 
  -2   1   4       13.19       13.63      7.53 o 
  -1   1   4      336.87      317.31      5.61 o 
   0   1   4    79897.95    75222.86    926.16 o 
   1   1   4     1385.89     1384.24     18.01 o 
   2   1   4     6386.48     6138.36     49.74 o 
   3   1   4      665.11      680.87     18.61 o 
   4   1   4     2043.85     2156.13     49.85 o 
   5   1   4     3859.83     3904.51     55.65 o 
   6   1   4     4278.24     4390.89     42.78 o 
   7   1   4      801.38      803.65     27.75 o 
   8   1   4     1211.76     1138.79     20.17 o 
   9   1   4      162.90      163.68      9.93 o 
  10   1   4     1953.22     1894.03     48.76 o 
  11   1   4      499.06      480.99     21.77 o 
  12   1   4      319.63      318.50     27.69 o 
  13   1   4       25.59       14.90     10.87 o 
  14   1   4        3.32       10.85      8.59 o 
  15   1   4      170.81      135.43     27.93 o 
 -16   2   4        6.55       16.97     13.41 o 
 -15   2   4      150.28      165.83     31.47 o 
 -14   2   4      609.77      641.76     35.86 o 
 -13   2   4      368.79      386.03     27.32 o 
 -12   2   4       10.19       23.90     11.10 o 
 -11   2   4       91.92       89.99     12.06 o 
 -10   2   4      221.51      210.98     19.02 o 
  -9   2   4      698.56      695.66     17.58 o 
  -8   2   4      962.39      979.51     17.78 o 
  -7   2   4      307.37      292.52     10.20 o 
  -6   2   4     2034.77     1892.66     23.76 o 
  -5   2   4      119.19      133.84      5.55 o 
  -4   2   4      441.65      291.09      7.64 o 
  -3   2   4    10360.04    10607.68     73.30 o 
  -2   2   4      152.67      170.83      8.26 o 
  -1   2   4     1616.76     1441.73     30.15 o 
   0   2   4     4800.30     5037.00     22.94 o 
   1   2   4      260.10      227.80      7.48 o 
   2   2   4      546.79      619.53     16.07 o 
   3   2   4     2280.69     2247.46     21.81 o 
   4   2   4     4569.71     4641.56     49.53 o 
   5   2   4     2293.79     2383.27     66.15 o 
   6   2   4     2742.31     2826.77     43.65 o 
   7   2   4     1341.71     1349.91     29.01 o 
   8   2   4     1222.21     1177.04     26.35 o 
   9   2   4       49.27       38.51      9.19 o 
  10   2   4      171.00      166.26     13.10 o 
  11   2   4      343.91      387.02     21.42 o 
  12   2   4      409.66      419.64     21.14 o 
  13   2   4      380.36      328.67     21.94 o 
  14   2   4      593.76      567.88     35.24 o 
  15   2   4       46.29       47.06     15.87 o 
 -15   3   4      416.15      508.85     42.27 o 
 -14   3   4      164.15      136.95     27.18 o 
 -13   3   4       32.42       29.72     12.99 o 
 -12   3   4      155.44      150.07     17.58 o 
 -11   3   4      166.70      114.45     16.33 o 
 -10   3   4       36.10       25.10     11.58 o 
  -9   3   4     1955.44     1940.95     47.38 o 
  -8   3   4      796.10      792.88     15.05 o 
  -7   3   4     1249.33     1315.95     18.83 o 
  -6   3   4     1544.94     1583.50     25.85 o 
  -5   3   4      168.44      142.03      7.76 o 
  -4   3   4      989.45      957.54     21.66 o 
  -3   3   4      260.44      245.67     19.90 o 
  -2   3   4       19.85       17.39     11.65 o 
  -1   3   4     2292.68     2333.41     29.96 o 
   0   3   4       48.81       40.72      4.86 o 
   1   3   4      275.81      251.82      8.72 o 
   2   3   4       63.54       70.32      5.22 o 
   3   3   4     6102.52     6231.20     56.81 o 
   4   3   4     3438.11     3527.85     32.85 o 
   5   3   4     6868.10     6973.59    116.52 o 
   6   3   4      745.43      715.26     19.16 o 
   7   3   4     1674.13     1731.15     33.69 o 
   8   3   4     2194.84     2220.40     54.79 o 
   9   3   4      207.47      236.19     16.01 o 
  10   3   4      191.40      168.05     16.53 o 
  11   3   4      292.26      301.33     18.02 o 
  12   3   4       10.26       42.00      9.99 o 
  13   3   4       70.63       45.73     10.95 o 
  14   3   4        5.76       12.99      8.34 o 
 -13   4   4        3.73       49.77     18.34 o 
 -12   4   4        7.30        0.27     14.52 o 
 -11   4   4      193.96      176.53     22.32 o 
 -10   4   4       16.05       -2.55     12.20 o 
  -9   4   4      756.73      832.55     43.08 o 
  -8   4   4        9.19       -9.50     13.82 o 
  -7   4   4      298.79      308.73     26.12 o 
  -6   4   4      103.82      110.35     10.77 o 
  -5   4   4      946.68      942.18     32.53 o 
  -4   4   4        2.55       13.37     11.51 o 
  -3   4   4      893.39      852.04     32.26 o 
  -2   4   4      193.14      186.43     24.38 o 
  -1   4   4     2946.53     3093.98     55.58 o 
   0   4   4      835.47      830.37     34.15 o 
   1   4   4     1886.87     1954.17     33.09 o 
   2   4   4       26.77       31.22      6.15 o 
   3   4   4       36.51       23.52     10.38 o 
   4   4   4       31.14       26.16      6.60 o 
   5   4   4      470.11      422.38     19.62 o 
   6   4   4        0.38        1.93      6.13 o 
   7   4   4       78.52       91.35     16.44 o 
   8   4   4      223.88      185.81     16.43 o 
   9   4   4      663.83      659.50     28.05 o 
  10   4   4        8.09       18.75      8.58 o 
  11   4   4      708.43      804.65     31.70 o 
  12   4   4       17.79       23.16      8.99 o 
 -11   5   4       28.98       60.31     26.98 o 
 -10   5   4       81.12       99.49     14.41 o 
  -9   5   4      345.50      372.07     32.40 o 
  -8   5   4      107.00      106.66     27.61 o 
  -7   5   4      776.93      792.24     47.11 o 
  -6   5   4       89.62       62.21     15.53 o 
  -5   5   4      274.34      258.14     28.89 o 
  -4   5   4       43.51       50.52      9.72 o 
  -3   5   4      296.96      234.58     27.03 o 
  -2   5   4     2478.02     2798.32     91.49 o 
  -1   5   4      306.06      266.35     22.27 o 
   0   5   4      213.23      217.81     18.53 o 
   1   5   4      108.70       96.16     10.61 o 
   2   5   4        9.59       10.94      6.49 o 
   3   5   4     1082.37     1147.38     40.52 o 
   4   5   4       14.45       17.34      6.90 o 
   5   5   4     1476.09     1632.56     74.21 o 
   6   5   4        2.45       15.46      6.15 o 
   7   5   4      535.77      499.15     35.85 o 
   8   5   4      307.55      335.21     35.91 o 
   9   5   4       44.99       42.76     11.31 o 
  10   5   4       64.31       68.70     16.32 o 
  -8   6   4      201.19      213.67     46.43 o 
  -7   6   4       60.72       31.90     18.64 o 
  -6   6   4       44.29       28.28     12.28 o 
  -5   6   4        5.53       23.20      9.05 o 
  -4   6   4      135.37      102.53     24.02 o 
  -3   6   4      555.52      540.10     54.67 o 
  -2   6   4       15.85       18.99      9.90 o 
  -1   6   4      640.23      707.48     49.65 o 
   0   6   4        4.68       13.80      4.79 o 
   1   6   4      204.90      186.87     24.42 o 
   2   6   4        2.30       16.85     10.58 o 
   3   6   4       63.40       44.59      9.62 o 
   4   6   4      119.86       94.82     23.25 o 
   5   6   4        3.62       10.61      7.52 o 
   6   6   4      476.64      409.52     79.77 o 
   7   6   4       22.68       30.15     12.17 o 
 -15   0   5     1696.08     1698.64     87.09 o 
 -13   0   5      127.43      130.96     17.73 o 
 -11   0   5     2699.05     2697.20     59.51 o 
  -9   0   5       17.93       41.61     10.67 o 
  -7   0   5     2853.80     2857.64     48.49 o 
  -5   0   5    21420.29    21006.65    336.82 o 
  -3   0   5      258.08      195.70     12.10 o 
  -1   0   5      980.31      842.39     15.22 o 
   1   0   5     3452.66     3469.11     40.95 o 
   3   0   5      789.41      816.60     21.73 o 
   5   0   5     1575.00     1622.37     36.21 o 
   7   0   5     2558.94     2641.97     39.90 o 
   9   0   5     6578.80     6863.68     93.99 o 
  11   0   5     2556.67     2726.45     89.30 o 
  13   0   5       90.44       82.64     29.22 o 
  15   0   5       70.93       65.61     34.06 o 
 -16   1   5        3.16       20.70     14.26 o 
 -15   1   5      106.11       68.28     16.52 o 
 -14   1   5       20.17       37.39     12.51 o 
 -13   1   5      241.19      278.57     20.49 o 
 -12   1   5       86.55      123.01     17.90 o 
 -11   1   5      124.64      131.73     15.47 o 
 -10   1   5      120.16      139.67     13.20 o 
  -9   1   5       43.47       60.46      9.08 o 
  -8   1   5      275.51      271.34     12.07 o 
  -7   1   5     5970.85     5809.14     84.84 o 
  -6   1   5       92.35       74.16      8.32 o 
  -5   1   5     9538.73     9923.31     68.69 o 
  -4   1   5     2063.41     2083.83     27.24 o 
  -3   1   5     6463.65     6380.73     33.66 o 
  -2   1   5    13999.04    14203.15     75.07 o 
  -1   1   5     1467.96     1362.77     17.13 o 
   0   1   5    10589.53    10798.65     51.27 o 
   1   1   5     7142.85     6888.00     33.00 o 
   2   1   5      506.48      539.92     10.87 o 
   3   1   5    16886.79    17021.21    107.17 o 
   4   1   5      396.70      413.88     18.46 o 
   5   1   5      116.38      139.68     11.42 o 
   6   1   5      314.62      281.89      9.78 o 
   7   1   5     2034.25     2051.83     25.67 o 
   8   1   5     1608.70     1684.64     26.38 o 
   9   1   5      364.41      376.02     12.98 o 
  10   1   5      100.12      117.13     12.91 o 
  11   1   5      186.78      185.55     20.47 o 
  12   1   5      156.79      128.95     15.76 o 
  13   1   5      476.23      469.27     27.84 o 
  14   1   5      119.83       89.96     29.49 o 
  15   1   5      168.42      163.83     26.29 o 
 -16   2   5       25.69       38.15     13.66 o 
 -15   2   5      380.78      370.49     25.00 o 
 -14   2   5      294.78      305.98     23.40 o 
 -13   2   5      401.60      385.33     35.72 o 
 -12   2   5       63.73       42.59     16.80 o 
 -11   2   5     4015.70     4173.44     94.26 o 
 -10   2   5     2912.92     2972.69    104.09 o 
  -9   2   5      805.67      795.12     20.39 o 
  -8   2   5     1167.57     1178.15     23.46 o 
  -7   2   5       47.67       50.63      4.73 o 
  -6   2   5      733.83      731.07     14.94 o 
  -5   2   5     6353.28     6615.73     62.35 o 
  -4   2   5     1042.10     1069.13     14.85 o 
  -3   2   5     1610.09     1511.73     19.76 o 
  -2   2   5       18.64       35.12      7.73 o 
  -1   2   5     2899.57     2931.69     42.15 o 
   0   2   5     2229.81     2417.12     20.70 o 
   1   2   5      731.12      784.73     14.45 o 
   2   2   5     9173.96    10064.96     67.42 o 
   3   2   5     3020.33     2979.93     27.50 o 
   4   2   5     2424.23     2219.39     38.66 o 
   5   2   5      230.16      217.86     13.78 o 
   6   2   5      846.33      763.49     27.08 o 
   7   2   5     1519.11     1527.11     30.63 o 
   8   2   5       87.39       44.15     13.49 o 
   9   2   5      844.32      804.40     31.02 o 
  10   2   5       64.40       58.15     11.24 o 
  11   2   5      146.32      187.95     21.97 o 
  12   2   5        9.03       12.98      8.14 o 
  13   2   5       21.71       25.15      8.26 o 
  14   2   5      320.63      331.07     23.56 o 
 -15   3   5        1.68       41.45     16.13 o 
 -14   3   5       33.02       56.80     17.99 o 
 -13   3   5        0.05       17.72     12.29 o 
 -12   3   5      194.02      147.93     24.74 o 
 -11   3   5       82.82      101.53     15.77 o 
 -10   3   5      633.14      604.30     25.94 o 
  -9   3   5       70.80       65.66      6.81 o 
  -8   3   5      322.68      299.15     14.27 o 
  -7   3   5      176.79      178.00     10.09 o 
  -6   3   5      434.53      438.40     14.19 o 
  -5   3   5     2703.58     2875.74     31.17 o 
  -4   3   5     1858.90     1726.14     35.05 o 
  -3   3   5     3068.57     3149.87     57.93 o 
  -2   3   5     4957.79     5034.85     78.31 o 
  -1   3   5     4028.52     4292.13     95.72 o 
   0   3   5     4083.62     4048.16     55.90 o 
   1   3   5       60.32       46.14      5.53 o 
   2   3   5      129.13      113.75      7.07 o 
   3   3   5      869.18      853.89     19.09 o 
   4   3   5      250.26      221.79     12.97 o 
   5   3   5      415.66      410.98     25.93 o 
   6   3   5       16.40        9.78      7.25 o 
   7   3   5        1.55        9.91      7.34 o 
   8   3   5       87.63      100.21     10.73 o 
   9   3   5      547.90      535.57     22.80 o 
  10   3   5      904.36      959.44     31.70 o 
  11   3   5      401.23      378.39     19.63 o 
  12   3   5      523.19      543.05     28.23 o 
  13   3   5      193.23      199.26     20.95 o 
 -13   4   5       76.58       58.34     19.02 o 
 -12   4   5       89.24       77.50     16.28 o 
 -11   4   5      331.58      334.82     30.41 o 
 -10   4   5      261.98      273.73     34.84 o 
  -9   4   5      324.13      321.68     35.58 o 
  -8   4   5     2785.83     3027.53    145.45 o 
  -7   4   5      270.52      263.86     24.00 o 
  -6   4   5     1115.34     1137.99     36.60 o 
  -5   4   5      457.29      467.56     23.72 o 
  -4   4   5        2.32        9.08     10.51 o 
  -3   4   5      190.03      206.88     20.22 o 
  -2   4   5      115.29      132.92     19.22 o 
  -1   4   5      133.71      125.67     14.07 o 
   0   4   5      213.49      191.56     10.58 o 
   1   4   5       13.35       10.03      3.89 o 
   2   4   5     1396.67     1470.76     39.37 o 
   3   4   5       78.15       87.43      7.85 o 
   4   4   5     2611.25     2705.03     71.72 o 
   5   4   5       27.00       15.31      6.88 o 
   6   4   5      133.63      135.74     12.01 o 
   7   4   5        0.27        4.48      6.09 o 
   8   4   5      405.86      391.22     27.80 o 
   9   4   5       45.34       49.03     11.07 o 
  10   4   5      538.11      509.99     25.82 o 
  11   4   5        5.76       13.77      7.68 o 
  12   4   5      384.56      376.33     26.89 o 
 -11   5   5       93.28       81.66     18.89 o 
 -10   5   5       67.82       81.19     20.76 o 
  -9   5   5       12.93       23.50     14.25 o 
  -8   5   5      115.41      126.15     25.09 o 
  -7   5   5       51.46       83.13     20.34 o 
  -6   5   5       42.62       48.58     22.23 o 
  -5   5   5      393.61      416.21     27.25 o 
  -4   5   5     1205.36     1241.88     52.40 o 
  -3   5   5       30.81       15.28      5.72 o 
  -2   5   5      806.04      892.16     63.99 o 
  -1   5   5      236.30      255.40     20.67 o 
   0   5   5     1949.47     1886.31     64.84 o 
   1   5   5       10.26        9.07      5.26 o 
   2   5   5       17.20       32.38      9.77 o 
   3   5   5      155.57      158.06     15.00 o 
   4   5   5       87.87       77.09     10.65 o 
   5   5   5     1097.80     1238.05     51.45 o 
   6   5   5       85.03       75.96     14.10 o 
   7   5   5        6.14       12.56     11.45 o 
   8   5   5      162.86      141.54     15.09 o 
   9   5   5        2.31       35.81     11.24 o 
  10   5   5      240.12      227.39     21.09 o 
  -8   6   5       52.73      104.69     36.75 o 
  -7   6   5       17.33       24.80     12.53 o 
  -6   6   5      122.61       88.20     43.02 o 
  -5   6   5       81.62       73.37     19.26 o 
  -4   6   5       57.87       82.40     29.67 o 
  -3   6   5      740.53      731.46     45.13 o 
  -2   6   5       25.83       31.59     12.30 o 
  -1   6   5       92.84      132.95     21.05 o 
   0   6   5      179.69      170.73     32.90 o 
   1   6   5        2.31       13.72      8.97 o 
   2   6   5        4.31       41.43     12.48 o 
   3   6   5       30.37        9.35     17.75 o 
   4   6   5      614.98      694.66     37.86 o 
   5   6   5        3.16        9.55     10.03 o 
   6   6   5      361.13      428.79     45.24 o 
   7   6   5      162.47      116.81     23.45 o 
 -16   0   6        0.61       27.25     20.79 o 
 -14   0   6      504.44      480.73     31.04 o 
 -12   0   6      663.32      596.67     36.82 o 
 -10   0   6        8.86       11.32      9.69 o 
  -8   0   6     7075.64     6999.74     95.30 o 
  -6   0   6       18.96       34.81      7.97 o 
  -4   0   6     2698.80     2482.82     64.53 o 
  -2   0   6       81.40      104.51     10.90 o 
   0   0   6      533.34      532.49     13.56 o 
   2   0   6    50226.88    48956.32    246.12 o 
   4   0   6     1248.83     1206.56     31.64 o 
   6   0   6      339.06      346.79     19.06 o 
   8   0   6      522.07      525.21     23.66 o 
  10   0   6      236.59      248.48     46.52 o 
  12   0   6     1444.81     1454.49    105.22 o 
  14   0   6      229.13      251.86     35.49 o 
 -16   1   6      437.80      435.96     35.67 o 
 -15   1   6       25.20       36.73     11.33 o 
 -14   1   6      152.15      146.66     19.95 o 
 -13   1   6      365.58      316.50     22.52 o 
 -12   1   6     3382.24     3548.69     81.06 o 
 -11   1   6     1007.14     1010.01     30.31 o 
 -10   1   6      445.90      441.57     17.96 o 
  -9   1   6       11.05       16.92      6.47 o 
  -8   1   6      566.59      549.25     18.33 o 
  -7   1   6      310.54      329.85     11.86 o 
  -6   1   6    14422.63    14633.65     97.47 o 
  -5   1   6      939.00      905.44     23.08 o 
  -4   1   6     5137.85     4899.37     31.40 o 
  -3   1   6       60.20       59.11      6.02 o 
  -2   1   6      443.04      448.35      7.74 o 
  -1   1   6     8520.59     8579.51     93.52 o 
   0   1   6     1266.83     1313.68     15.12 o 
   1   1   6     2688.96     2865.76     23.86 o 
   2   1   6        0.32        7.01      6.83 o 
   3   1   6        3.01        1.98      6.26 o 
   4   1   6     1372.42     1461.57     32.93 o 
   5   1   6     1890.28     1786.51     36.55 o 
   6   1   6      828.59      748.99     22.55 o 
   7   1   6       94.98       87.32      7.39 o 
   8   1   6     1837.43     1923.46     25.92 o 
   9   1   6     1924.42     1932.90     25.68 o 
  10   1   6     3041.88     3105.30     59.22 o 
  11   1   6       11.50        7.46      8.41 o 
  12   1   6        3.88        6.13      8.99 o 
  13   1   6      158.18      151.99     17.82 o 
  14   1   6        0.50       -0.25     14.30 o 
  15   1   6       32.37       55.61     20.37 o 
 -16   2   6       44.21       46.12     11.99 o 
 -15   2   6      118.43      144.31     25.42 o 
 -14   2   6       13.95       20.22     10.40 o 
 -13   2   6      243.68      227.23     36.01 o 
 -12   2   6     1062.24     1064.39     40.80 o 
 -11   2   6      568.98      528.45     31.46 o 
 -10   2   6      301.00      336.92     17.73 o 
  -9   2   6      478.78      464.46     19.43 o 
  -8   2   6        7.93       15.24      5.67 o 
  -7   2   6       33.93       43.44      7.38 o 
  -6   2   6      332.90      386.32     13.36 o 
  -5   2   6      496.01      527.96      8.94 o 
  -4   2   6     8203.14     8206.78     72.62 o 
  -3   2   6     3334.82     3136.59     46.09 o 
  -2   2   6     2688.79     2651.18     33.22 o 
  -1   2   6     3327.59     3273.24     27.71 o 
   0   2   6     1013.58      952.15     26.98 o 
   1   2   6     1255.75     1382.28     16.74 o 
   2   2   6    11932.20    11905.10     78.55 o 
   3   2   6      812.94      887.41     16.97 o 
   4   2   6     1959.14     1875.97     24.02 o 
   5   2   6     1969.89     1939.05     34.34 o 
   6   2   6     1527.28     1521.92     39.88 o 
   7   2   6     3005.44     3012.47     47.91 o 
   8   2   6      612.77      637.44     19.51 o 
   9   2   6      292.53      294.08     15.82 o 
  10   2   6       39.82       24.77      9.65 o 
  11   2   6        2.45       16.30      7.31 o 
  12   2   6      248.18      283.08     27.28 o 
  13   2   6        6.38        8.35      8.87 o 
  14   2   6       81.61       71.39     12.49 o 
 -15   3   6        0.03       14.58     15.84 o 
 -14   3   6        5.24        6.74     18.28 o 
 -13   3   6      203.70      192.39     28.32 o 
 -12   3   6      416.24      465.03     40.78 o 
 -11   3   6      770.55      780.78     84.07 o 
 -10   3   6       55.10       48.00      8.80 o 
  -9   3   6     1449.92     1451.31     28.75 o 
  -8   3   6        4.03        6.08      5.95 o 
  -7   3   6     1202.21     1202.22     20.06 o 
  -6   3   6      663.18      628.84     12.01 o 
  -5   3   6      160.00      158.99      7.25 o 
  -4   3   6      789.23      794.15     19.07 o 
  -3   3   6     1045.24     1052.16     44.46 o 
  -2   3   6      175.64      168.18     28.68 o 
  -1   3   6     1534.79     1519.21     35.96 o 
   0   3   6     1941.23     1938.44     52.04 o 
   1   3   6     2174.90     2102.80     27.09 o 
   2   3   6        8.43       16.31      4.20 o 
   3   3   6     2087.32     2155.56     27.80 o 
   4   3   6      199.20      180.17     11.13 o 
   5   3   6      665.43      674.14     28.57 o 
   6   3   6     2963.78     2919.41     41.95 o 
   7   3   6      375.04      359.65     18.71 o 
   8   3   6     1529.58     1555.56     35.81 o 
   9   3   6       57.02       53.51     10.59 o 
  10   3   6      146.34      159.92     20.88 o 
  11   3   6      427.05      396.05     22.22 o 
  12   3   6        4.89        2.28      7.91 o 
  13   3   6      516.89      501.25     43.65 o 
 -13   4   6       64.60       58.83     24.20 o 
 -12   4   6       71.43       60.82     15.39 o 
 -11   4   6       54.26       61.49     17.19 o 
 -10   4   6       66.14       79.91     23.50 o 
  -9   4   6      196.97      196.43     42.75 o 
  -8   4   6        9.84       10.74     17.21 o 
  -7   4   6      927.65      931.19     38.43 o 
  -6   4   6      210.54      210.08     20.47 o 
  -5   4   6     1251.35     1254.63     38.65 o 
  -4   4   6      620.45      657.31     27.75 o 
  -3   4   6      988.51      986.22     57.81 o 
  -2   4   6      755.16      836.81     30.93 o 
  -1   4   6     1849.87     1841.03     42.47 o 
   0   4   6      856.34      838.31     26.45 o 
   1   4   6      892.85      944.42     25.15 o 
   2   4   6      309.13      307.22     16.55 o 
   3   4   6     1859.28     1897.19     24.90 o 
   4   4   6       21.54       15.16      8.07 o 
   5   4   6     1854.89     1994.07     65.99 o 
   6   4   6      141.15      116.77     11.14 o 
   7   4   6     1304.72     1257.11     37.78 o 
   8   4   6      183.86      151.77     15.54 o 
   9   4   6      620.67      576.60     24.60 o 
  10   4   6        0.09       11.87     10.43 o 
  11   4   6      299.84      235.53     17.59 o 
  12   4   6        0.16        7.26      8.06 o 
 -11   5   6      184.26      143.58     60.95 o 
 -10   5   6       48.24       35.69     15.40 o 
  -9   5   6     1230.51     1269.11    121.89 o 
  -8   5   6      214.91      178.31     26.79 o 
  -7   5   6      565.00      595.94     47.50 o 
  -6   5   6       16.45       25.81     12.76 o 
  -5   5   6        0.49       16.29     10.66 o 
  -4   5   6      566.88      667.47     35.31 o 
  -3   5   6      582.15      553.73     32.67 o 
  -2   5   6       63.14       69.36     12.59 o 
  -1   5   6      119.45      114.29     14.04 o 
   0   5   6      162.50      150.29     14.07 o 
   1   5   6      383.25      415.26     26.39 o 
   2   5   6        0.03        2.33      8.60 o 
   3   5   6      525.88      620.41     51.09 o 
   4   5   6       28.96       36.51      8.93 o 
   5   5   6      240.32      230.12     23.26 o 
   6   5   6      312.87      275.49     19.67 o 
   7   5   6      125.15      113.41     17.68 o 
   8   5   6      300.59      304.20     30.65 o 
   9   5   6        2.05        3.66     11.94 o 
  10   5   6       99.75       89.40     16.43 o 
  -8   6   6       20.52       39.35     14.82 o 
  -7   6   6        0.57       -3.54     10.69 o 
  -6   6   6      221.54      243.42     24.59 o 
  -5   6   6       28.96       31.80     20.26 o 
  -4   6   6      118.29       95.53     48.67 o 
  -3   6   6      573.15      664.65     43.40 o 
  -2   6   6       11.78       22.23     13.44 o 
  -1   6   6      417.52      410.57     31.56 o 
   0   6   6      500.79      501.61     38.77 o 
   1   6   6        3.03       15.31      8.14 o 
   2   6   6       23.62       13.51      8.55 o 
   3   6   6       45.74       29.91      9.16 o 
   4   6   6      420.57      417.44     73.50 o 
   5   6   6      102.70      100.36     23.30 o 
   6   6   6       14.95        8.19     10.13 o 
 -15   0   7        9.39       12.91     11.29 o 
 -13   0   7      133.32      102.66     21.13 o 
 -11   0   7      723.62      746.52     34.69 o 
  -9   0   7        3.49        9.49      9.88 o 
  -7   0   7     6984.57     7246.97    108.18 o 
  -5   0   7    14430.78    13883.14    129.33 o 
  -3   0   7     4979.75     4949.74    133.82 o 
  -1   0   7     1847.50     1788.13     27.02 o 
   1   0   7     1178.77     1145.16     21.70 o 
   3   0   7     4992.23     4940.40     91.45 o 
   5   0   7     6054.40     6172.59     94.11 o 
   7   0   7      147.22      150.21     16.38 o 
   9   0   7     4422.27     4737.12     53.53 o 
  11   0   7        9.00       14.81      8.81 o 
  13   0   7        5.28       -5.20     16.13 o 
  15   0   7      220.40      199.51     34.06 o 
 -16   1   7       53.94       71.35     15.15 o 
 -15   1   7        5.39       35.57     11.20 o 
 -14   1   7       41.01       31.50      9.20 o 
 -13   1   7     2202.11     2308.50     55.55 o 
 -12   1   7       21.99       44.44     13.43 o 
 -11   1   7       22.86       32.76      9.86 o 
 -10   1   7      338.34      357.07     19.64 o 
  -9   1   7     3946.78     3901.49     54.37 o 
  -8   1   7     1270.33     1285.25     23.63 o 
  -7   1   7        5.91       24.89      6.77 o 
  -6   1   7       95.81      119.67      7.40 o 
  -5   1   7      273.93      271.50      9.79 o 
  -4   1   7     3254.44     3407.85     32.28 o 
  -3   1   7     3435.38     3400.83     25.80 o 
  -2   1   7        8.56        5.17      1.90 o 
  -1   1   7     1417.69     1366.09     16.16 o 
   0   1   7       20.07       19.36      3.57 o 
   1   1   7    18649.50    18827.89     60.48 o 
   2   1   7        5.18       10.29      4.34 o 
   3   1   7     5170.12     5387.20     45.91 o 
   4   1   7     1751.53     1834.86     37.43 o 
   5   1   7     1964.67     2025.75     36.23 o 
   6   1   7     4958.79     4993.99     63.62 o 
   7   1   7     2242.75     2307.69     36.11 o 
   8   1   7      783.80      797.53     16.74 o 
   9   1   7      327.20      337.02     18.10 o 
  10   1   7      194.94      183.31     14.11 o 
  11   1   7     1298.27     1302.03     37.29 o 
  12   1   7      151.06      119.06     15.76 o 
  13   1   7       58.94       46.68     23.09 o 
  14   1   7       38.62       55.92     20.13 o 
 -16   2   7        2.25       12.66     16.93 o 
 -15   2   7        8.49       17.57      9.75 o 
 -14   2   7        2.56       16.64     10.68 o 
 -13   2   7      554.93      548.66     29.34 o 
 -12   2   7      227.11      213.09     14.79 o 
 -11   2   7       40.03       47.02      9.32 o 
 -10   2   7     1401.54     1460.14     43.34 o 
  -9   2   7       51.89       45.97      8.67 o 
  -8   2   7      102.35      112.48     14.07 o 
  -7   2   7     1036.32     1036.04     32.52 o 
  -6   2   7      507.28      494.92     15.95 o 
  -5   2   7     2205.33     1957.79     34.80 o 
  -4   2   7      108.75      115.39     13.30 o 
  -3   2   7     7423.30     7703.91     47.43 o 
  -2   2   7     7971.05     7967.02     65.12 o 
  -1   2   7     1107.99     1110.11     15.04 o 
   0   2   7    11322.08    11709.26     78.10 o 
   1   2   7     3208.28     3125.87     34.01 o 
   2   2   7     1548.20     1738.30     24.08 o 
   3   2   7      396.97      406.03     10.46 o 
   4   2   7       47.25       44.31      6.92 o 
   5   2   7     1100.88     1130.33     16.81 o 
   6   2   7       51.75       45.24     11.98 o 
   7   2   7       11.85       11.72     11.16 o 
   8   2   7      339.68      328.91     19.80 o 
   9   2   7      351.17      327.67     18.17 o 
  10   2   7       43.59       35.02      9.71 o 
  11   2   7       54.58       55.42     12.10 o 
  12   2   7      434.24      451.72     24.57 o 
  13   2   7        8.56        7.49      8.29 o 
  14   2   7      342.99      307.37     21.14 o 
 -15   3   7       75.12       78.39     23.30 o 
 -14   3   7      253.81      254.76     55.75 o 
 -13   3   7      469.25      441.02     35.97 o 
 -12   3   7       13.20       14.51     13.00 o 
 -11   3   7      386.62      361.57     51.54 o 
 -10   3   7      115.94       97.50     13.82 o 
  -9   3   7      368.98      377.95     16.14 o 
  -8   3   7     1098.12     1072.08     29.25 o 
  -7   3   7      785.90      764.67     15.62 o 
  -6   3   7      851.86      851.96     19.85 o 
  -5   3   7     1546.93     1593.91     35.24 o 
  -4   3   7      649.76      676.44     19.94 o 
  -3   3   7     1138.10     1245.28     33.76 o 
  -2   3   7     2323.98     2313.27     47.64 o 
  -1   3   7      672.61      686.87     30.07 o 
   0   3   7     3935.05     4011.46     55.36 o 
   1   3   7      835.90      784.53     19.63 o 
   2   3   7      344.46      342.34     14.18 o 
   3   3   7        1.96        5.06      5.12 o 
   4   3   7     3805.41     4066.61     69.88 o 
   5   3   7      739.84      758.27     36.42 o 
   6   3   7     2414.40     2387.91     40.71 o 
   7   3   7      199.83      209.41     16.74 o 
   8   3   7      306.07      326.37     22.09 o 
   9   3   7      154.99      133.18     13.43 o 
  10   3   7       77.55       95.10     13.42 o 
  11   3   7       27.68       18.79      9.09 o 
  12   3   7      162.27      165.28     18.40 o 
  13   3   7       11.59       14.25     10.53 o 
 -13   4   7        0.06       10.37     15.03 o 
 -12   4   7       14.03       53.10     16.55 o 
 -11   4   7       16.63       14.40     13.70 o 
 -10   4   7      410.89      449.94     89.36 o 
  -9   4   7      270.11      286.98     33.41 o 
  -8   4   7     2780.00     2901.28    140.59 o 
  -7   4   7      527.93      487.72     52.97 o 
  -6   4   7      102.41       63.56     21.33 o 
  -5   4   7      105.45       96.63     15.97 o 
  -4   4   7     1575.26     1666.95     48.18 o 
  -3   4   7      146.48      141.59     19.36 o 
  -2   4   7     2267.83     2318.07     47.11 o 
  -1   4   7        6.80       13.00      7.94 o 
   0   4   7      772.53      819.74     23.03 o 
   1   4   7      122.06      123.79     10.87 o 
   2   4   7     2536.41     2760.72     30.20 o 
   3   4   7      114.36       63.31     14.49 o 
   4   4   7      161.51      126.01     17.96 o 
   5   4   7      138.34      117.45     14.23 o 
   6   4   7        0.39       25.62      7.31 o 
   7   4   7      232.25      200.72     17.26 o 
   8   4   7        6.85       10.73      9.50 o 
   9   4   7       20.29       14.04      8.36 o 
  10   4   7      115.00       99.54     11.98 o 
  11   4   7        5.49       14.06     12.08 o 
 -11   5   7      133.35      117.44     27.70 o 
 -10   5   7      141.68      149.43     25.21 o 
  -9   5   7       26.34       29.64     15.08 o 
  -8   5   7       73.18       49.60     16.67 o 
  -7   5   7      394.49      414.87     31.03 o 
  -6   5   7      242.72      238.46     31.64 o 
  -5   5   7       67.15       57.16     14.33 o 
  -4   5   7      200.12      174.77     50.55 o 
  -3   5   7       99.01      101.66     18.55 o 
  -2   5   7      905.00      894.58     41.13 o 
  -1   5   7      826.88      838.10     39.10 o 
   0   5   7      482.99      452.49     34.52 o 
   1   5   7      167.20      179.48     16.31 o 
   2   5   7       78.66       86.60     18.18 o 
   3   5   7       79.15       23.66     12.55 o 
   4   5   7      719.19      705.01     40.69 o 
   5   5   7       34.67       20.19      9.07 o 
   6   5   7     1192.75     1356.95     49.59 o 
   7   5   7        0.12        9.37      9.91 o 
   8   5   7      158.41      133.38     21.52 o 
   9   5   7      317.41      290.11     40.24 o 
  -8   6   7       46.43       69.73     18.50 o 
  -7   6   7       40.95       39.15     15.60 o 
  -6   6   7      132.19      156.13     39.44 o 
  -5   6   7       35.76       30.19     13.31 o 
  -4   6   7       18.16       15.02     25.54 o 
  -3   6   7      111.18       83.99     26.53 o 
  -2   6   7      962.61      929.84     58.07 o 
  -1   6   7        4.90       15.54      8.54 o 
   0   6   7      396.57      432.19     58.80 o 
   1   6   7       15.49       20.52     18.19 o 
   2   6   7       83.97       49.79     17.58 o 
   3   6   7       38.25       40.39     18.52 o 
   4   6   7       22.21       31.77     13.14 o 
   5   6   7       52.52       40.55     12.06 o 
   6   6   7       31.43       33.34     13.44 o 
 -16   0   8       48.66       68.83     26.53 o 
 -14   0   8     1346.50     1367.44     59.02 o 
 -12   0   8      873.66      919.07    108.90 o 
 -10   0   8     9069.50     9527.99    135.29 o 
  -8   0   8      852.72      803.84     97.16 o 
  -6   0   8     3055.03     2933.48     46.15 o 
  -4   0   8    15474.51    14840.48    157.57 o 
  -2   0   8      405.60      456.29     12.80 o 
   0   0   8     2490.34     2397.14     26.51 o 
   2   0   8     5116.50     5073.95     49.45 o 
   4   0   8      675.28      668.22     26.74 o 
   6   0   8     1619.51     1709.51     42.78 o 
   8   0   8     2177.03     2161.63    145.56 o 
  10   0   8     2948.93     3068.66    203.19 o 
  12   0   8     1512.19     1764.96    107.91 o 
  14   0   8       77.46       61.49     28.68 o 
 -16   1   8       48.50       51.72     13.94 o 
 -15   1   8       86.75       51.81     22.39 o 
 -14   1   8       81.89       72.96     13.03 o 
 -13   1   8       52.21       50.64      9.99 o 
 -12   1   8       47.57       56.75     12.29 o 
 -11   1   8       43.36       63.63     10.83 o 
 -10   1   8      114.30      102.77      9.49 o 
  -9   1   8      265.87      266.77     14.08 o 
  -8   1   8      236.99      249.32     12.23 o 
  -7   1   8        3.92       14.93      5.94 o 
  -6   1   8     5780.29     5547.36     59.12 o 
  -5   1   8     1755.52     1847.27     26.73 o 
  -4   1   8      136.21       97.18      6.60 o 
  -3   1   8     3483.64     3521.81     48.36 o 
  -2   1   8     2362.64     2251.99     23.64 o 
  -1   1   8      801.76      683.65     11.13 o 
   0   1   8     2775.97     2843.76     20.09 o 
   1   1   8       17.75       27.96      4.40 o 
   2   1   8     5651.46     5905.22     43.25 o 
   3   1   8      274.55      305.16     12.81 o 
   4   1   8     4484.87     4178.11     49.82 o 
   5   1   8      661.93      616.11     41.95 o 
   6   1   8       37.17       28.74     10.84 o 
   7   1   8     1349.19     1279.51     30.80 o 
   8   1   8      725.17      732.22     17.32 o 
   9   1   8      300.37      302.41     16.48 o 
  10   1   8      119.19       92.42     11.02 o 
  11   1   8        6.63       -0.17      9.20 o 
  12   1   8       32.41       34.82      9.07 o 
  13   1   8        5.94       24.70     13.91 o 
  14   1   8      645.40      699.45     85.95 o 
 -16   2   8       99.19      163.73     31.64 o 
 -15   2   8      305.08      257.53     21.29 o 
 -14   2   8      270.28      252.00     23.08 o 
 -13   2   8      549.85      530.45     26.54 o 
 -12   2   8      851.36      905.37     28.97 o 
 -11   2   8      819.87      849.23     27.57 o 
 -10   2   8     1755.24     1803.80     45.77 o 
  -9   2   8     1353.53     1294.63     23.97 o 
  -8   2   8     1035.18      988.51     20.76 o 
  -7   2   8      203.36      200.61     13.31 o 
  -6   2   8       75.07       86.55      6.90 o 
  -5   2   8      560.52      522.31     11.76 o 
  -4   2   8     3319.52     3184.46     37.11 o 
  -3   2   8      958.67      954.16     14.43 o 
  -2   2   8      627.45      552.47     12.07 o 
  -1   2   8       43.42       35.27      7.02 o 
   0   2   8     3909.97     3875.62     35.79 o 
   1   2   8     1485.50     1455.16     23.40 o 
   2   2   8      386.99      387.16     15.37 o 
   3   2   8       66.32       59.34      6.47 o 
   4   2   8     2509.48     2504.83     30.18 o 
   5   2   8     2604.56     2708.14     75.86 o 
   6   2   8       56.31       63.91     10.52 o 
   7   2   8     1405.51     1325.07     57.84 o 
   8   2   8     2496.62     2616.29     73.50 o 
   9   2   8       45.68       36.12      8.54 o 
  10   2   8     1443.71     1565.17     44.16 o 
  11   2   8      620.95      636.86     32.15 o 
  12   2   8      213.68      166.78     15.40 o 
  13   2   8       13.38       13.14      7.69 o 
  14   2   8       18.48        7.37      8.02 o 
 -15   3   8      220.39      151.38     41.14 o 
 -14   3   8       12.83       26.60     15.66 o 
 -13   3   8       44.32       40.20     15.51 o 
 -12   3   8        5.14        2.88     11.71 o 
 -11   3   8       24.26       57.12     18.43 o 
 -10   3   8      298.53      270.13     20.50 o 
  -9   3   8      405.03      403.10     21.71 o 
  -8   3   8       41.98       43.47     16.28 o 
  -7   3   8      102.21       87.10     16.10 o 
  -6   3   8      206.17      202.49     19.97 o 
  -5   3   8      559.70      574.44     20.23 o 
  -4   3   8      801.40      739.55     22.60 o 
  -3   3   8     2510.55     2555.81     92.41 o 
  -2   3   8      962.68      968.81     79.14 o 
  -1   3   8     2872.30     2905.08     54.26 o 
   0   3   8     3715.56     3731.72     39.84 o 
   1   3   8     2501.34     2518.28     31.64 o 
   2   3   8        5.62        5.29      4.66 o 
   3   3   8      199.72      201.71     12.63 o 
   4   3   8     1926.77     1937.04     35.71 o 
   5   3   8      140.18      147.32     15.89 o 
   6   3   8      471.25      448.23     31.54 o 
   7   3   8      224.43      261.40     18.79 o 
   8   3   8      306.36      328.29     19.87 o 
   9   3   8      392.25      395.60     21.95 o 
  10   3   8      213.98      217.00     18.62 o 
  11   3   8      513.77      534.95     32.99 o 
  12   3   8      284.62      262.10     19.51 o 
  13   3   8      115.23      102.53     14.14 o 
 -13   4   8       33.03       -0.92     14.93 o 
 -12   4   8       50.46       74.07     20.53 o 
 -11   4   8       33.98       37.99     16.53 o 
 -10   4   8      111.41      156.40     30.65 o 
  -9   4   8     1289.03     1350.37     90.70 o 
  -8   4   8       41.14       49.85     16.86 o 
  -7   4   8     3569.48     3843.64    169.34 o 
  -6   4   8      203.96      225.21     22.18 o 
  -5   4   8     1038.23      982.51     52.34 o 
  -4   4   8      207.28      222.52     27.96 o 
  -3   4   8      227.10      241.00     22.88 o 
  -2   4   8     1368.58     1468.08     38.32 o 
  -1   4   8        9.96       36.12      8.54 o 
   0   4   8       30.45       24.44      7.26 o 
   1   4   8       49.28       55.70     14.60 o 
   2   4   8       98.53       95.63     12.86 o 
   3   4   8     1954.09     2082.93     43.27 o 
   4   4   8      158.15      131.15     15.91 o 
   5   4   8     2003.50     2010.56     57.86 o 
   6   4   8       48.87       24.32      8.70 o 
   7   4   8      618.79      628.09     27.30 o 
   8   4   8      131.64      122.20     13.74 o 
   9   4   8      593.78      588.59     29.46 o 
  10   4   8        0.05       14.55      8.96 o 
  11   4   8        6.64        6.63      8.09 o 
 -11   5   8      161.29      158.43     28.43 o 
 -10   5   8      147.16       96.75     25.90 o 
  -9   5   8       78.78       81.30     20.67 o 
  -8   5   8      413.65      427.65     41.95 o 
  -7   5   8      221.90      252.32     28.69 o 
  -6   5   8       48.17       53.82     17.04 o 
  -5   5   8      361.98      398.97     37.78 o 
  -4   5   8      363.32      442.07     49.30 o 
  -3   5   8      353.19      334.27     32.80 o 
  -2   5   8       38.29       28.78     11.59 o 
  -1   5   8      969.81     1054.91     38.75 o 
   0   5   8       17.60        7.07      5.52 o 
   1   5   8      662.91      727.49     57.36 o 
   2   5   8       78.29       60.09     19.23 o 
   3   5   8       12.31       15.63     10.67 o 
   4   5   8        8.67       23.12      9.43 o 
   5   5   8      291.92      284.25     21.32 o 
   6   5   8      570.01      619.77     35.14 o 
   7   5   8       60.53       36.40     13.79 o 
   8   5   8        2.06       11.40     10.16 o 
   9   5   8      187.37      146.85     27.34 o 
  -7   6   8       87.70       85.36     28.77 o 
  -6   6   8       11.38       14.13     16.04 o 
  -5   6   8       28.07       33.86     15.51 o 
  -4   6   8       17.28       20.98      7.18 o 
  -3   6   8       15.50       23.12     14.70 o 
  -2   6   8      598.33      641.32     36.41 o 
  -1   6   8       29.88       21.24     14.78 o 
   0   6   8      102.63       82.20     23.39 o 
   1   6   8       64.67      105.22     24.74 o 
   2   6   8       31.60       39.02     10.77 o 
   3   6   8       11.12       15.26     13.71 o 
   4   6   8       31.64       23.23     23.66 o 
   5   6   8      140.22      137.91     34.82 o 
 -15   0   9      263.28      254.13     20.50 o 
 -13   0   9     2289.82     2365.01     80.55 o 
 -11   0   9      841.66      818.14     38.53 o 
  -9   0   9      717.06      691.87     30.38 o 
  -7   0   9     7350.22     7270.12     98.27 o 
  -5   0   9     3123.63     3479.20     54.85 o 
  -3   0   9     4485.52     4739.26     45.90 o 
  -1   0   9      305.58      276.88     10.71 o 
   1   0   9     2493.61     2452.89     31.77 o 
   3   0   9    36506.00    37537.11    251.18 o 
   5   0   9     2088.40     2098.31     45.75 o 
   7   0   9     1076.63     1137.79     37.14 o 
   9   0   9     1089.97     1160.16     32.82 o 
  11   0   9      224.82      212.96     46.97 o 
  13   0   9      316.80      429.50     43.74 o 
 -16   1   9       45.95       56.06     14.02 o 
 -15   1   9      613.57      686.39     36.42 o 
 -14   1   9       74.88       74.82     11.45 o 
 -13   1   9       34.80       44.52     11.00 o 
 -12   1   9        1.50       14.83      8.10 o 
 -11   1   9     2639.31     2758.70     48.45 o 
 -10   1   9     1866.47     1908.69     32.73 o 
  -9   1   9      319.13      269.56     16.27 o 
  -8   1   9     1674.30     1653.27     30.00 o 
  -7   1   9      630.63      586.28     25.98 o 
  -6   1   9       56.89       64.31      6.65 o 
  -5   1   9    14987.57    15206.19    135.04 o 
  -4   1   9      265.93      216.63      6.23 o 
  -3   1   9     3864.75     3680.07     29.14 o 
  -2   1   9       24.44       30.76      3.70 o 
  -1   1   9     1721.36     1710.69     17.70 o 
   0   1   9     2648.03     2615.55     22.96 o 
   1   1   9     1432.60     1545.88     17.91 o 
   2   1   9     1906.24     2011.61     21.35 o 
   3   1   9        1.37        2.96      4.78 o 
   4   1   9      101.35      101.99      7.22 o 
   5   1   9      383.71      398.21     16.57 o 
   6   1   9      836.85      816.19     31.06 o 
   7   1   9     1002.11      996.58     54.48 o 
   8   1   9        8.26        6.85      6.39 o 
   9   1   9     1038.41     1054.08     28.52 o 
  10   1   9      112.08       78.58     13.35 o 
  11   1   9      844.41      912.95     36.24 o 
  12   1   9       44.34       27.86      9.39 o 
  13   1   9       11.85        5.54     19.99 o 
  14   1   9       66.52       34.53     17.34 o 
 -15   2   9       12.08        9.18     17.21 o 
 -14   2   9       13.74       43.78     12.35 o 
 -13   2   9        0.35       13.76     20.33 o 
 -12   2   9      444.86      441.90     20.47 o 
 -11   2   9     1307.57     1336.50     37.06 o 
 -10   2   9       78.94       66.45     10.84 o 
  -9   2   9        4.75       -0.79     10.35 o 
  -8   2   9      385.70      366.92     15.96 o 
  -7   2   9        5.20        9.81      6.42 o 
  -6   2   9      127.59      120.22      7.52 o 
  -5   2   9      549.64      606.62     18.45 o 
  -4   2   9      263.52      207.68      8.75 o 
  -3   2   9     5437.24     5371.21     59.43 o 
  -2   2   9     5541.26     5610.31     65.24 o 
  -1   2   9     2284.74     2198.85     29.41 o 
   0   2   9      167.84      140.92      7.03 o 
   1   2   9     2258.73     2130.89     37.45 o 
   2   2   9      431.27      422.67     12.79 o 
   3   2   9     4919.02     5084.68     63.56 o 
   4   2   9        5.98        9.54      3.64 o 
   5   2   9       64.49       65.88      9.64 o 
   6   2   9      257.52      254.32     16.47 o 
   7   2   9      403.76      372.70     23.23 o 
   8   2   9     1968.85     2026.29     47.15 o 
   9   2   9     1045.65     1080.94     35.62 o 
  10   2   9      324.26      244.54     31.50 o 
  11   2   9       21.36       21.83     10.06 o 
  12   2   9       22.41       17.28      7.69 o 
  13   2   9       63.63       62.98     12.16 o 
 -14   3   9        4.24      -17.01     17.39 o 
 -13   3   9        0.63       -9.37     13.66 o 
 -12   3   9       35.89       43.23     21.69 o 
 -11   3   9     1106.93     1105.49    121.72 o 
 -10   3   9      508.02      526.10     30.01 o 
  -9   3   9       24.27       18.21      8.31 o 
  -8   3   9     2107.84     2213.01     63.12 o 
  -7   3   9        5.45       14.33     14.66 o 
  -6   3   9     1787.96     1797.52     33.74 o 
  -5   3   9     1000.44     1023.54     28.27 o 
  -4   3   9       11.69       12.16      7.50 o 
  -3   3   9     1138.20     1181.29     29.79 o 
  -2   3   9      228.49      221.66     21.58 o 
  -1   3   9      396.70      411.60     13.33 o 
   0   3   9     2981.21     3028.86     41.59 o 
   1   3   9      135.62      112.01     13.95 o 
   2   3   9     2563.30     2690.89     38.92 o 
   3   3   9        1.11        8.12      6.97 o 
   4   3   9      794.07      762.62     31.20 o 
   5   3   9     1208.43     1145.37     37.90 o 
   6   3   9       11.78       -0.05      8.60 o 
   7   3   9      584.86      547.37     26.37 o 
   8   3   9      111.22       69.30     25.24 o 
   9   3   9       56.60       77.31     13.04 o 
  10   3   9       12.11       27.49      9.64 o 
  11   3   9       56.21       47.33      9.85 o 
  12   3   9      299.72      308.38     25.33 o 
 -13   4   9       53.91       33.11     15.84 o 
 -12   4   9       16.57       35.42     20.97 o 
 -11   4   9       70.59       46.42     18.81 o 
 -10   4   9       34.94       26.98     15.21 o 
  -9   4   9      156.92      123.11     39.80 o 
  -8   4   9       19.45       57.62     19.08 o 
  -7   4   9        4.81       10.16     12.17 o 
  -6   4   9      392.45      406.04     61.13 o 
  -5   4   9      382.95      401.48     28.42 o 
  -4   4   9      572.04      648.62     39.70 o 
  -3   4   9       65.44       41.03     14.09 o 
  -2   4   9       74.14       67.47     20.26 o 
  -1   4   9        2.23        4.00      6.30 o 
   0   4   9     3650.39     3822.40    137.00 o 
   1   4   9       15.44       14.04      5.98 o 
   2   4   9     1421.84     1367.89     33.91 o 
   3   4   9      947.61      876.75     41.57 o 
   4   4   9      565.89      582.49     24.26 o 
   5   4   9      148.84      132.57     13.10 o 
   6   4   9     1521.82     1505.70     46.71 o 
   7   4   9        0.80       -2.77      8.00 o 
   8   4   9      272.71      255.75     17.96 o 
   9   4   9       18.10        9.96      8.20 o 
  10   4   9       83.87       74.62     13.92 o 
  11   4   9       59.24       28.68     10.14 o 
 -11   5   9       46.15       15.80     17.56 o 
 -10   5   9       49.64       39.32     18.73 o 
  -9   5   9       43.03       41.62     19.99 o 
  -8   5   9      344.01      379.39     55.30 o 
  -7   5   9      220.53      212.79     27.96 o 
  -6   5   9     1038.85     1154.20     55.55 o 
  -5   5   9      109.94      101.43     31.01 o 
  -4   5   9       50.72       50.62     16.22 o 
  -3   5   9      147.36      158.08     21.60 o 
  -2   5   9      352.45      347.59     34.07 o 
  -1   5   9       13.25       18.67      6.89 o 
   0   5   9      642.36      632.55     32.42 o 
   1   5   9       59.80       30.84     13.82 o 
   2   5   9      331.54      314.79     46.88 o 
   3   5   9        0.24       -2.46     10.57 o 
   4   5   9      815.88      858.55     44.29 o 
   5   5   9        5.41       16.98      8.78 o 
   6   5   9       42.70       61.55     12.99 o 
   7   5   9      201.30      238.68     37.03 o 
   8   5   9      109.65      125.31     23.40 o 
  -7   6   9       15.88       39.62     30.29 o 
  -6   6   9        2.33       28.79     15.49 o 
  -5   6   9      133.31      114.76     22.15 o 
  -4   6   9       47.43       45.28     14.05 o 
  -3   6   9       11.46       16.33      7.89 o 
  -2   6   9      794.39      769.57     29.64 o 
  -1   6   9       28.15       13.64      9.66 o 
   0   6   9      422.38      406.04     28.60 o 
   1   6   9      435.15      426.27    100.92 o 
   2   6   9        0.14       40.51     20.97 o 
   3   6   9        3.73        9.40      9.52 o 
   4   6   9        6.31       17.94     38.54 o 
   5   6   9      214.73      179.68     49.39 o 
 -16   0  10      541.80      513.53     49.30 o 
 -14   0  10      141.61      135.28     22.75 o 
 -12   0  10      977.42      934.48     44.62 o 
 -10   0  10     1107.28     1052.14     34.33 o 
  -8   0  10       15.19        3.02     10.65 o 
  -6   0  10     7179.06     7005.44    102.35 o 
  -4   0  10     9039.79     8510.87    152.89 o 
  -2   0  10      617.53      733.94     18.16 o 
   0   0  10     1133.57     1187.45     35.55 o 
   2   0  10     1400.48     1400.68     27.37 o 
   4   0  10     6931.32     7400.86    102.32 o 
   6   0  10     1051.98     1000.14     35.68 o 
   8   0  10      126.94      133.13     17.75 o 
  10   0  10     1321.14     1357.81     51.62 o 
  12   0  10      251.14      238.77     48.22 o 
 -16   1  10       27.61       17.62      9.18 o 
 -15   1  10        9.24       14.44      9.69 o 
 -14   1  10       14.18       16.53      8.37 o 
 -13   1  10      133.79      128.32     16.06 o 
 -12   1  10     1785.72     1799.79     49.71 o 
 -11   1  10      646.89      618.35     20.61 o 
 -10   1  10      731.02      804.42     36.35 o 
  -9   1  10      449.83      422.96     17.28 o 
  -8   1  10     3796.85     3776.01     53.20 o 
  -7   1  10       72.24       84.63     12.71 o 
  -6   1  10      438.55      454.63     10.98 o 
  -5   1  10       82.09       75.32      5.85 o 
  -4   1  10      197.93      197.21      7.60 o 
  -3   1  10      494.69      441.93     10.23 o 
  -2   1  10     2167.88     2104.00     21.09 o 
  -1   1  10     1056.01     1067.41     16.47 o 
   0   1  10       19.89       19.17      4.29 o 
   1   1  10        3.65        6.05      4.01 o 
   2   1  10     5362.46     5032.88     46.99 o 
   3   1  10       16.62       10.38      5.34 o 
   4   1  10     1855.90     1807.63     24.89 o 
   5   1  10       97.31       77.51      9.96 o 
   6   1  10      753.27      737.52     24.64 o 
   7   1  10     1602.33     1583.02     56.65 o 
   8   1  10      131.70      113.37     20.09 o 
   9   1  10      119.88      113.94     16.16 o 
  10   1  10     1272.03     1325.58     51.33 o 
  11   1  10      150.95      144.75     23.80 o 
  12   1  10     1451.66     1562.39     68.90 o 
  13   1  10        0.78        9.02     26.26 o 
 -15   2  10       27.57       55.37     23.51 o 
 -14   2  10       36.21       60.83     13.14 o 
 -13   2  10       92.97       86.96     11.14 o 
 -12   2  10      410.26      406.99     23.06 o 
 -11   2  10      202.12      196.54     19.89 o 
 -10   2  10        1.14        8.26      7.75 o 
  -9   2  10      422.29      429.54     20.36 o 
  -8   2  10       61.01       54.23      8.64 o 
  -7   2  10      509.04      495.57     18.40 o 
  -6   2  10     1206.13     1174.95     35.71 o 
  -5   2  10       90.20       79.63      7.55 o 
  -4   2  10     5244.41     5306.52     53.59 o 
  -3   2  10      174.21      154.16      5.57 o 
  -2   2  10     5646.38     5664.60     53.72 o 
  -1   2  10     8772.81     8829.34     76.37 o 
   0   2  10      685.16      673.33     15.34 o 
   1   2  10      645.07      590.67     18.03 o 
   2   2  10     2439.60     2421.30     41.86 o 
   3   2  10        5.05        0.35      8.16 o 
   4   2  10       41.80       32.92      6.00 o 
   5   2  10      153.53      135.48     13.89 o 
   6   2  10      807.03      819.36     40.60 o 
   7   2  10        9.94       15.34     11.80 o 
   8   2  10      394.20      439.09     32.05 o 
   9   2  10      436.12      419.90     26.38 o 
  10   2  10      484.36      471.79     23.63 o 
  11   2  10      134.01      142.44     16.67 o 
  12   2  10       28.71       19.58      9.30 o 
  13   2  10      192.57      201.60     17.68 o 
 -14   3  10       15.62       25.33     16.20 o 
 -13   3  10      257.19      270.83     29.22 o 
 -12   3  10      564.23      592.31     41.75 o 
 -11   3  10        7.65        2.33      7.83 o 
 -10   3  10      496.75      466.80     23.44 o 
  -9   3  10      200.29      204.68     17.40 o 
  -8   3  10      352.81      327.71     20.27 o 
  -7   3  10      566.65      618.57     30.43 o 
  -6   3  10      756.93      694.40     22.52 o 
  -5   3  10     1463.73     1461.51     36.67 o 
  -4   3  10     2239.05     2201.49     48.75 o 
  -3   3  10     1360.82     1463.32     34.91 o 
  -2   3  10      680.68      723.20     28.98 o 
  -1   3  10     1509.83     1448.95     29.66 o 
   0   3  10      296.54      309.97     17.18 o 
   1   3  10      730.04      719.09     17.09 o 
   2   3  10     1930.17     1932.52     28.14 o 
   3   3  10      221.47      225.82     11.05 o 
   4   3  10        1.30       13.34     11.85 o 
   5   3  10     1485.22     1506.33     46.78 o 
   6   3  10      986.93      956.10     34.29 o 
   7   3  10     1747.32     1781.72     57.05 o 
   8   3  10      520.06      506.83     25.64 o 
   9   3  10      525.91      513.20     23.74 o 
  10   3  10       61.25       47.23     13.01 o 
  11   3  10       34.40       30.87      9.65 o 
  12   3  10        0.65       22.81     10.89 o 
 -13   4  10       85.07       73.77     36.84 o 
 -12   4  10        5.77       25.77     16.14 o 
 -11   4  10       91.69      104.20     18.35 o 
 -10   4  10       74.66       74.45     34.33 o 
  -9   4  10     1050.11     1065.20     40.37 o 
  -8   4  10      255.87      262.24     22.88 o 
  -7   4  10     2666.97     2956.55    142.60 o 
  -6   4  10        4.99       11.23     13.75 o 
  -5   4  10       18.24       26.42     12.68 o 
  -4   4  10       18.75       32.00     14.90 o 
  -3   4  10     2363.68     2387.21    108.18 o 
  -2   4  10       79.71       71.68     19.52 o 
  -1   4  10      488.19      474.66     26.30 o 
   0   4  10       31.49       10.13     15.10 o 
   1   4  10      860.39      875.34     55.21 o 
   2   4  10      176.01      141.61     27.96 o 
   3   4  10      991.56      990.90     44.68 o 
   4   4  10        3.47        6.12      6.43 o 
   5   4  10       11.78        9.35     18.72 o 
   6   4  10      100.04      113.98     15.33 o 
   7   4  10       30.73       35.23     11.30 o 
   8   4  10       20.17       23.97      8.12 o 
   9   4  10       42.40       26.39      9.81 o 
  10   4  10       98.45      100.82     16.15 o 
 -11   5  10        0.56       32.45     30.12 o 
 -10   5  10      392.40      340.52     57.99 o 
  -9   5  10       29.38       37.09     18.00 o 
  -8   5  10       41.74       41.89     17.73 o 
  -7   5  10      683.61      688.27     46.06 o 
  -6   5  10      100.69      132.63     23.58 o 
  -5   5  10      252.02      272.04     24.21 o 
  -4   5  10        1.14        9.54     12.96 o 
  -3   5  10      202.22      203.74     30.66 o 
  -2   5  10       66.90       55.48     14.43 o 
  -1   5  10      113.58      131.53     16.43 o 
   0   5  10     1078.30     1005.39     59.39 o 
   1   5  10      181.41      180.85     28.45 o 
   2   5  10        2.39       12.47     11.83 o 
   3   5  10      180.12      189.38     35.22 o 
   4   5  10      118.16       55.27     15.50 o 
   5   5  10      535.89      536.35     69.19 o 
   6   5  10      109.68      123.57     14.13 o 
   7   5  10      483.05      461.20     30.69 o 
   8   5  10       27.81       24.70     10.82 o 
  -7   6  10       44.46       49.54     23.03 o 
  -6   6  10      226.34      213.74     27.27 o 
  -5   6  10       39.01       51.36     14.04 o 
  -4   6  10       59.83       31.19     12.63 o 
  -3   6  10       10.72       22.71      8.49 o 
  -2   6  10      366.12      387.34     34.75 o 
  -1   6  10      614.93      649.23     49.74 o 
   0   6  10       11.59       -1.84     10.48 o 
   1   6  10      123.03      128.72     25.89 o 
   2   6  10       21.48        8.17     12.60 o 
   3   6  10        2.58        9.32      8.43 o 
   4   6  10       29.06       33.82     15.66 o 
 -15   0  11       89.68      137.20     60.14 o 
 -13   0  11     1594.20     1610.36     76.56 o 
 -11   0  11       31.61       52.70     26.35 o 
  -9   0  11     8685.97     9171.42     93.09 o 
  -7   0  11        2.58        9.77      9.70 o 
  -5   0  11      983.43      873.82     27.65 o 
  -3   0  11    14022.43    14205.09    127.53 o 
  -1   0  11       81.80       78.98      8.17 o 
   1   0  11     6816.22     7138.29    100.62 o 
   3   0  11     6384.21     6881.12     76.79 o 
   5   0  11     1302.63     1416.92     79.59 o 
   7   0  11     1586.07     1728.58     66.45 o 
   9   0  11       53.93       19.49     14.34 o 
  11   0  11     1165.51     1281.15    101.46 o 
  13   0  11       32.48       58.62     40.69 o 
 -16   1  11        9.57        6.66     10.57 o 
 -15   1  11      138.64      132.73     16.67 o 
 -14   1  11        1.02       15.12      7.89 o 
 -13   1  11      110.33       84.24     11.40 o 
 -12   1  11      130.90      134.81     13.85 o 
 -11   1  11     2205.63     2243.58     54.93 o 
 -10   1  11     1481.83     1501.11     40.45 o 
  -9   1  11       56.36       46.51     11.59 o 
  -8   1  11      142.72      154.27     17.54 o 
  -7   1  11       47.90       50.04      5.33 o 
  -6   1  11      227.68      212.57      8.67 o 
  -5   1  11     3693.02     3526.23     46.92 o 
  -4   1  11      506.30      482.71     10.20 o 
  -3   1  11     4641.52     4819.24     45.58 o 
  -2   1  11      535.40      454.99     10.27 o 
  -1   1  11     3508.34     3480.66     38.09 o 
   0   1  11     2455.92     2349.62     40.52 o 
   1   1  11     2856.26     2837.78     34.72 o 
   2   1  11       15.97       13.98      5.30 o 
   3   1  11     2173.42     2216.86     28.31 o 
   4   1  11        0.51        9.48      6.19 o 
   5   1  11     6151.16     6549.29     68.86 o 
   6   1  11      109.01       96.69     21.28 o 
   7   1  11       13.74       -2.41     15.65 o 
   8   1  11       35.30       35.47     22.51 o 
   9   1  11      492.74      545.37     29.12 o 
  10   1  11       32.95       35.83      9.70 o 
  11   1  11       78.05       60.84     12.27 o 
  12   1  11        9.08       -8.10     12.49 o 
  13   1  11       41.21       34.73     16.13 o 
 -15   2  11      323.34      281.55     34.85 o 
 -14   2  11      115.03      138.90     19.98 o 
 -13   2  11      549.62      607.63     33.33 o 
 -12   2  11       53.68       59.65     11.26 o 
 -11   2  11      370.45      393.38     19.48 o 
 -10   2  11      393.60      423.97     25.91 o 
  -9   2  11     1681.31     1720.64     44.32 o 
  -8   2  11     2954.02     2949.09     36.84 o 
  -7   2  11      950.83      903.67     20.03 o 
  -6   2  11     1176.27     1179.31     26.12 o 
  -5   2  11      102.10      105.24      9.29 o 
  -4   2  11      650.02      676.55     20.17 o 
  -3   2  11     2814.70     2862.83     35.09 o 
  -2   2  11      523.34      452.33     14.51 o 
  -1   2  11     2350.02     2441.43     29.15 o 
   0   2  11      298.33      306.88     13.62 o 
   1   2  11      881.34      924.10     22.38 o 
   2   2  11      613.80      600.47     16.76 o 
   3   2  11      119.79      131.69     10.24 o 
   4   2  11      389.62      356.89     18.91 o 
   5   2  11     1131.52     1161.29     20.34 o 
   6   2  11     2483.79     2596.31     72.78 o 
   7   2  11       17.29       11.63      7.01 o 
   8   2  11      861.03      807.07     34.10 o 
   9   2  11     1234.14     1132.71     48.39 o 
  10   2  11        1.94        5.08      8.97 o 
  11   2  11      442.33      445.69     26.59 o 
  12   2  11       27.84       21.64      9.33 o 
 -14   3  11      238.57      223.61     29.99 o 
 -13   3  11        4.38       23.14     15.37 o 
 -12   3  11      128.43      130.10     24.02 o 
 -11   3  11      211.35      184.35     20.46 o 
 -10   3  11       85.29       69.88     14.07 o 
  -9   3  11      295.39      280.88     27.76 o 
  -8   3  11      319.44      334.67     20.20 o 
  -7   3  11       32.18       16.13     13.65 o 
  -6   3  11       30.60       47.45     12.76 o 
  -5   3  11       12.95       30.12     10.27 o 
  -4   3  11      609.51      596.17     43.36 o 
  -3   3  11      207.61      198.00     21.99 o 
  -2   3  11     2539.89     2593.08     45.43 o 
  -1   3  11      644.30      648.92     15.81 o 
   0   3  11     1714.90     1788.96     26.60 o 
   1   3  11     1152.33     1149.65     26.24 o 
   2   3  11      927.20      908.03     26.99 o 
   3   3  11        4.38       10.97      8.51 o 
   4   3  11       10.02        9.37     11.52 o 
   5   3  11     1003.14      950.06     29.62 o 
   6   3  11      162.51      145.05     14.02 o 
   7   3  11        2.05        9.27     10.59 o 
   8   3  11      134.59      102.57     25.32 o 
   9   3  11       69.66       60.40     11.58 o 
  10   3  11      233.91      241.66     16.93 o 
  11   3  11       47.79       21.85      8.90 o 
 -13   4  11       69.70       66.51     23.57 o 
 -12   4  11        0.07        7.62     15.46 o 
 -11   4  11        1.57       13.24     12.86 o 
 -10   4  11       69.05       59.08     15.86 o 
  -9   4  11       86.05       89.19     14.54 o 
  -8   4  11      390.48      296.46     32.02 o 
  -7   4  11      363.09      399.79     47.41 o 
  -6   4  11      758.52      853.49     87.12 o 
  -5   4  11       28.89       37.59     23.66 o 
  -4   4  11      242.74      254.31     35.04 o 
  -3   4  11       11.27       15.77     12.73 o 
  -2   4  11        5.09       11.83      8.69 o 
  -1   4  11        8.57       23.03     10.82 o 
   0   4  11      440.97      394.21     21.85 o 
   1   4  11      102.57       88.50     11.19 o 
   2   4  11      205.82      182.92     22.45 o 
   3   4  11        0.01       20.98     14.88 o 
   4   4  11     2003.10     2085.77     74.88 o 
   5   4  11       34.99       -3.45     11.20 o 
   6   4  11      981.26     1113.81     42.04 o 
   7   4  11       51.04       35.53     10.31 o 
   8   4  11       29.06       34.73      9.33 o 
   9   4  11       13.72       19.62     10.17 o 
  10   4  11      205.01      180.36     17.66 o 
 -10   5  11        3.37       35.54     16.79 o 
  -9   5  11      127.46       78.03     20.89 o 
  -8   5  11      206.84      206.65     25.28 o 
  -7   5  11       18.54       31.28     22.68 o 
  -6   5  11       99.16       87.81     15.95 o 
  -5   5  11       58.88       34.81     14.70 o 
  -4   5  11      246.07      241.85     27.09 o 
  -3   5  11      119.16      128.45     15.71 o 
  -2   5  11      832.01      842.68     39.60 o 
  -1   5  11       15.35       25.47     10.23 o 
   0   5  11      848.11      924.90     48.35 o 
   1   5  11       43.74       32.02     12.35 o 
   2   5  11     1061.23     1054.23     52.36 o 
   3   5  11       98.59      111.97     33.88 o 
   4   5  11        8.36        9.62     13.27 o 
   5   5  11       55.15       43.89     18.25 o 
   6   5  11       83.32      104.42     21.61 o 
   7   5  11      242.53      233.76     24.22 o 
  -6   6  11       52.13       35.99     13.49 o 
  -5   6  11      110.21      102.32     20.28 o 
  -4   6  11      248.72      254.71     29.53 o 
  -3   6  11        2.62        6.87      9.52 o 
  -2   6  11      116.72       83.64     42.04 o 
  -1   6  11      461.53      401.42     60.50 o 
   0   6  11       32.93       27.28     14.78 o 
   1   6  11       48.19       28.97     12.61 o 
   2   6  11       10.48       29.09     14.39 o 
   3   6  11       17.16       14.50      8.78 o 
 -16   0  12      267.48      273.03     29.24 o 
 -14   0  12       16.01        2.65     10.79 o 
 -12   0  12      252.35      285.62     30.15 o 
 -10   0  12     1053.88     1013.57     43.64 o 
  -8   0  12       11.03       30.97     15.60 o 
  -6   0  12     3563.34     3161.83     56.26 o 
  -4   0  12      830.10      955.69     22.06 o 
  -2   0  12     1618.15     1542.02     45.05 o 
   0   0  12      691.90      713.33     26.56 o 
   2   0  12     3551.54     3619.70     54.94 o 
   4   0  12     5439.21     5311.49    284.12 o 
   6   0  12        7.86       12.63      9.25 o 
   8   0  12        1.39       22.95     19.63 o 
  10   0  12      254.27      252.76     28.74 o 
  12   0  12      128.72       96.80     34.06 o 
 -16   1  12        3.57       22.34     10.47 o 
 -15   1  12        0.10        6.43      6.97 o 
 -14   1  12      410.40      383.05     22.16 o 
 -13   1  12      252.70      234.30     18.01 o 
 -12   1  12      381.62      395.42     30.45 o 
 -11   1  12       37.50       54.01     10.37 o 
 -10   1  12     2869.45     2915.62     50.29 o 
  -9   1  12      249.23      236.11     14.42 o 
  -8   1  12      413.79      420.20     18.96 o 
  -7   1  12      189.63      172.54      9.93 o 
  -6   1  12      404.39      414.21     10.42 o 
  -5   1  12        6.37       12.63      3.55 o 
  -4   1  12     9518.42     9407.93    110.30 o 
  -3   1  12      235.96      202.79      7.27 o 
  -2   1  12     2413.31     2309.05     26.10 o 
  -1   1  12      515.97      513.24     11.28 o 
   0   1  12      512.31      441.36     14.07 o 
   1   1  12     3793.68     3833.54     35.83 o 
   2   1  12      387.12      401.16     12.54 o 
   3   1  12        6.50        3.74      6.90 o 
   4   1  12        1.83       19.31      5.54 o 
   5   1  12       44.08        5.31     12.06 o 
   6   1  12      308.01      330.83     19.07 o 
   7   1  12      226.88      240.26     18.62 o 
   8   1  12     1406.69     1426.18     50.21 o 
   9   1  12       44.04       57.60     14.88 o 
  10   1  12      623.76      727.96     29.38 o 
  11   1  12       64.05       54.72     12.63 o 
  12   1  12      689.57      728.29     60.85 o 
 -15   2  12      231.32      199.84     42.66 o 
 -14   2  12       23.22       32.04     14.38 o 
 -13   2  12       71.51       82.96     15.04 o 
 -12   2  12       75.00       73.17     13.24 o 
 -11   2  12      114.71      132.94     13.95 o 
 -10   2  12     1344.05     1372.77     38.11 o 
  -9   2  12        5.61        8.75      7.76 o 
  -8   2  12      313.20      335.95     20.98 o 
  -7   2  12      238.01      230.51     12.91 o 
  -6   2  12     1445.60     1452.60     28.61 o 
  -5   2  12      206.74      217.53     14.34 o 
  -4   2  12      464.62      445.95     17.01 o 
  -3   2  12      792.51      743.19     23.99 o 
  -2   2  12     3082.45     3062.90     34.85 o 
  -1   2  12     3008.64     2911.40     37.93 o 
   0   2  12     1975.74     1949.91     41.13 o 
   1   2  12     1242.04     1243.84     24.95 o 
   2   2  12      134.60      122.79     10.84 o 
   3   2  12       32.98       35.73      7.11 o 
   4   2  12     1597.63     1620.99     27.15 o 
   5   2  12       47.44       52.24      9.27 o 
   6   2  12      133.30      124.74     13.19 o 
   7   2  12      387.11      352.18     26.88 o 
   8   2  12      362.76      327.26     27.30 o 
   9   2  12      972.75      975.35     43.56 o 
  10   2  12      379.33      387.17     30.56 o 
  11   2  12       64.06       49.46     12.78 o 
  12   2  12        5.67       20.91      9.95 o 
 -14   3  12       44.04       15.69     15.88 o 
 -13   3  12        9.01       38.82     20.08 o 
 -12   3  12        8.71        3.05     14.70 o 
 -11   3  12       49.60       48.18     14.49 o 
 -10   3  12     1069.59     1100.88     93.90 o 
  -9   3  12      329.72      326.93     21.97 o 
  -8   3  12       59.93       51.15     10.77 o 
  -7   3  12     3444.75     3686.18     70.88 o 
  -6   3  12      268.76      229.30     17.05 o 
  -5   3  12     4002.57     4083.11    178.39 o 
  -4   3  12      216.15      234.24     16.46 o 
  -3   3  12        4.09       15.22      7.51 o 
  -2   3  12      112.36      106.88      9.13 o 
  -1   3  12     1410.49     1371.73     20.07 o 
   0   3  12     2463.58     2428.86     28.69 o 
   1   3  12     1106.05     1119.68     22.87 o 
   2   3  12     1388.82     1304.01     41.37 o 
   3   3  12      366.75      424.79     19.34 o 
   4   3  12        1.17       13.41     13.57 o 
   5   3  12      569.84      589.58     26.58 o 
   6   3  12       12.73       24.71     10.13 o 
   7   3  12      191.82      212.79     23.03 o 
   8   3  12      104.28       88.69     19.85 o 
   9   3  12       69.07       40.27     11.42 o 
  10   3  12       32.62       28.67      9.89 o 
  11   3  12       16.06        8.85      8.77 o 
 -12   4  12        1.62       12.64     23.75 o 
 -11   4  12       46.86       -1.85     13.05 o 
 -10   4  12       58.30       82.08     32.98 o 
  -9   4  12        9.50       20.22      9.79 o 
  -8   4  12       73.14       60.44     13.81 o 
  -7   4  12        9.42       19.84     10.49 o 
  -6   4  12      175.89      164.31     23.35 o 
  -5   4  12      490.50      519.24     32.96 o 
  -4   4  12       66.15       83.87     14.64 o 
  -3   4  12      200.99      214.61     18.16 o 
  -2   4  12      260.27      232.70     23.99 o 
  -1   4  12      303.25      267.87     20.34 o 
   0   4  12      180.05      160.72     18.27 o 
   1   4  12     1625.05     1740.58     56.72 o 
   2   4  12       94.70       77.20     15.84 o 
   3   4  12      582.55      552.47     32.74 o 
   4   4  12      364.89      314.22     44.51 o 
   5   4  12      408.71      393.98     31.11 o 
   6   4  12       53.71       52.63     16.71 o 
   7   4  12      529.81      505.95     29.51 o 
   8   4  12        0.85       10.39      9.21 o 
   9   4  12      100.07       81.00     14.58 o 
 -10   5  12       31.92       27.86     44.81 o 
  -9   5  12      495.80      540.02     52.36 o 
  -8   5  12       62.88       43.02     15.95 o 
  -7   5  12      700.90      733.97     42.13 o 
  -6   5  12      174.71      149.52     21.84 o 
  -5   5  12      840.34      912.70     54.28 o 
  -4   5  12       49.33       65.59     16.02 o 
  -3   5  12       20.04       17.18      8.56 o 
  -2   5  12      245.90      232.35     25.10 o 
  -1   5  12      246.68      209.55     20.79 o 
   0   5  12      257.63      256.01     38.54 o 
   1   5  12      339.77      338.85     38.09 o 
   2   5  12        1.09       31.87     13.01 o 
   3   5  12      177.21      196.23     28.43 o 
   4   5  12        1.61       21.29     12.19 o 
   5   5  12      152.20      199.40     54.67 o 
   6   5  12        1.05       11.72     13.44 o 
   7   5  12       20.19       21.58     10.21 o 
  -5   6  12        0.52        9.80     18.91 o 
  -4   6  12      262.11      256.23     22.95 o 
  -3   6  12       70.64       39.29     22.50 o 
  -2   6  12        4.51       29.94     21.33 o 
  -1   6  12      343.50      371.90     43.75 o 
   0   6  12       24.15       26.64     12.89 o 
   1   6  12       53.12       70.68     16.82 o 
   2   6  12      224.72      193.41     27.70 o 
 -15   0  13      708.12      650.71     44.33 o 
 -13   0  13       65.42       74.70     16.25 o 
 -11   0  13      770.84      781.91     94.56 o 
  -9   0  13      839.70      886.68     39.91 o 
  -7   0  13       89.81       66.05     11.80 o 
  -5   0  13     7922.08     8343.65    137.62 o 
  -3   0  13     4883.89     4599.07     66.35 o 
  -1   0  13     1842.42     1902.34     38.29 o 
   1   0  13      936.57      990.34     23.93 o 
   3   0  13     1702.33     1756.76     36.84 o 
   5   0  13     2060.34     2119.93     62.11 o 
   7   0  13      671.75      677.52     32.61 o 
   9   0  13       12.74       15.94     14.43 o 
  11   0  13      338.77      370.88     41.05 o 
 -15   1  13        0.07       -1.01     11.33 o 
 -14   1  13        4.62       20.10      8.51 o 
 -13   1  13       80.55       58.30     13.34 o 
 -12   1  13      417.08      423.19     24.66 o 
 -11   1  13     1619.70     1653.97     46.84 o 
 -10   1  13        0.16        7.53      7.07 o 
  -9   1  13       23.16       21.56      7.60 o 
  -8   1  13     1115.45     1094.62     28.02 o 
  -7   1  13     2433.90     2417.93     36.04 o 
  -6   1  13       96.60      100.80      9.81 o 
  -5   1  13        3.20       14.73      4.03 o 
  -4   1  13      185.43      189.44      8.86 o 
  -3   1  13      123.32      139.03      6.87 o 
  -2   1  13      315.79      300.45     10.48 o 
  -1   1  13     1995.21     1948.98     23.71 o 
   0   1  13     1041.86     1003.01     17.56 o 
   1   1  13       12.00        3.46      4.74 o 
   2   1  13       13.13        8.77      5.91 o 
   3   1  13     6957.55     7327.86     63.90 o 
   4   1  13        2.07        9.09      5.43 o 
   5   1  13     1786.63     1856.90     50.66 o 
   6   1  13       23.71       29.93     11.00 o 
   7   1  13      969.15      977.42     61.59 o 
   8   1  13      566.97      527.94     28.22 o 
   9   1  13      619.43      611.86     33.06 o 
  10   1  13      141.62      160.45     21.13 o 
  11   1  13       92.01      121.76     17.84 o 
  12   1  13        2.37        5.31     12.62 o 
 -15   2  13      227.20      254.31     51.63 o 
 -14   2  13        7.33       40.89     39.17 o 
 -13   2  13        2.71       15.95     10.46 o 
 -12   2  13        1.71       17.95      9.91 o 
 -11   2  13      398.10      370.87     25.25 o 
 -10   2  13      987.21     1023.41     32.57 o 
  -9   2  13       49.86       38.31      7.47 o 
  -8   2  13     2443.74     2476.13     51.71 o 
  -7   2  13      258.48      277.45     15.55 o 
  -6   2  13      260.78      239.47     16.12 o 
  -5   2  13      900.11      873.18     25.17 o 
  -4   2  13       26.00       19.48      6.27 o 
  -3   2  13     2950.35     2935.57     51.30 o 
  -2   2  13        2.43       10.50      5.02 o 
  -1   2  13     1103.07     1102.79     24.18 o 
   0   2  13     3034.13     3087.79     40.71 o 
   1   2  13        9.48        9.22      5.86 o 
   2   2  13      678.95      662.48     17.87 o 
   3   2  13     1133.56     1068.58     20.75 o 
   4   2  13      272.45      289.98     20.74 o 
   5   2  13       10.86       15.02     11.75 o 
   6   2  13       60.39       72.31     15.08 o 
   7   2  13     1046.95     1026.50     40.68 o 
   8   2  13       37.48       26.31     11.64 o 
   9   2  13      233.87      284.38     22.98 o 
  10   2  13       63.25       64.05     14.56 o 
  11   2  13      190.38      171.77     19.61 o 
 -14   3  13      450.78      483.43     41.25 o 
 -13   3  13      564.71      605.04     43.92 o 
 -12   3  13      159.87      162.21     17.39 o 
 -11   3  13      631.13      661.33     56.10 o 
 -10   3  13       26.07       32.76     13.47 o 
  -9   3  13      341.81      326.32     28.29 o 
  -8   3  13      266.27      232.77     18.66 o 
  -7   3  13       63.54       54.06     16.54 o 
  -6   3  13     1007.25      952.53     34.36 o 
  -5   3  13     2032.63     1989.32     59.91 o 
  -4   3  13      494.23      541.51     48.71 o 
  -3   3  13       50.59       48.54     11.81 o 
  -2   3  13       63.11       62.37     13.04 o 
  -1   3  13       19.76       28.00     10.05 o 
   0   3  13      405.44      381.90     17.60 o 
   1   3  13      449.64      439.42     21.56 o 
   2   3  13     1303.54     1281.18     27.46 o 
   3   3  13      937.90      877.13     28.64 o 
   4   3  13      118.27      128.75     22.07 o 
   5   3  13       42.47       53.19     10.24 o 
   6   3  13     1110.01     1073.67     51.74 o 
   7   3  13      374.11      337.66     37.66 o 
   8   3  13     1173.76     1266.05     56.89 o 
   9   3  13      124.45       73.30     23.33 o 
  10   3  13      148.62      109.79     14.21 o 
 -12   4  13       72.58       67.27     23.51 o 
 -11   4  13        4.56        6.28     14.17 o 
 -10   4  13       18.12       14.92     13.56 o 
  -9   4  13       16.43       31.29     11.08 o 
  -8   4  13       71.40       96.84     30.35 o 
  -7   4  13        6.87        1.96     13.60 o 
  -6   4  13     1422.36     1454.80     48.50 o 
  -5   4  13       13.79       10.58     13.44 o 
  -4   4  13        0.18       12.43     11.47 o 
  -3   4  13       64.33       35.23     11.30 o 
  -2   4  13     1021.75     1024.59     45.77 o 
  -1   4  13        1.39        9.83     11.75 o 
   0   4  13     1640.86     1589.80     59.45 o 
   1   4  13       56.12       47.95     16.02 o 
   2   4  13     1460.63     1493.54     61.68 o 
   3   4  13       39.10       39.68     15.68 o 
   4   4  13      670.92      769.53     46.17 o 
   5   4  13      157.94       62.45     25.90 o 
   6   4  13       15.92        9.19     12.48 o 
   7   4  13       13.58       27.01     12.89 o 
   8   4  13        1.19       20.52     13.45 o 
   9   4  13       26.32       26.16      9.28 o 
  -9   5  13      100.72       99.80     25.03 o 
  -8   5  13      152.32      172.31     54.58 o 
  -7   5  13       79.42       75.15     51.18 o 
  -6   5  13      305.77      400.19     31.67 o 
  -5   5  13       38.85       30.80     11.66 o 
  -4   5  13      121.40       90.45     33.11 o 
  -3   5  13        0.99        2.28      8.86 o 
  -2   5  13      247.58      261.53     21.36 o 
  -1   5  13        1.63       24.70      8.93 o 
   0   5  13      247.53      243.25     34.60 o 
   1   5  13      558.91      532.39     40.19 o 
   2   5  13      225.75      176.18     24.68 o 
   3   5  13       64.58       33.82     16.94 o 
   4   5  13       42.67       33.97     33.88 o 
   5   5  13       62.64       45.60     13.49 o 
   6   5  13      381.46      363.55     48.04 o 
  -4   6  13      129.50      144.57     21.95 o 
  -3   6  13      133.65       86.58     24.74 o 
  -2   6  13       20.80       21.01      8.69 o 
  -1   6  13      166.83      185.54     24.88 o 
   0   6  13      275.76      241.82     31.03 o 
 -14   0  14       16.74       25.73     12.01 o 
 -12   0  14     1712.30     1542.41    123.15 o 
 -10   0  14      709.52      736.17     35.85 o 
  -8   0  14     2570.67     2506.48     49.80 o 
  -6   0  14       98.38       68.84      7.85 o 
  -4   0  14      705.72      665.21     20.72 o 
  -2   0  14     7120.25     7335.34     81.60 o 
   0   0  14       68.92       73.03      9.40 o 
   2   0  14     1287.45     1312.75     32.23 o 
   4   0  14     2389.69     2603.01     52.72 o 
   6   0  14      116.95      125.71     16.48 o 
   8   0  14        6.23       37.19     14.33 o 
  10   0  14     1328.60     1443.13     80.21 o 
  12   0  14     1233.84     1255.34    107.37 o 
 -15   1  14       48.69       34.50      9.96 o 
 -14   1  14       31.42       40.05     13.20 o 
 -13   1  14       11.07       13.47     11.38 o 
 -12   1  14       81.81       77.64     16.17 o 
 -11   1  14       23.08       38.31     10.61 o 
 -10   1  14       31.79       30.69     11.84 o 
  -9   1  14      274.00      283.40     19.97 o 
  -8   1  14      145.63      145.47     11.36 o 
  -7   1  14      359.55      360.81     22.77 o 
  -6   1  14      377.24      393.73     15.49 o 
  -5   1  14      125.08      129.27      7.44 o 
  -4   1  14     5086.06     5145.48     53.31 o 
  -3   1  14        5.19        6.25      3.40 o 
  -2   1  14     1011.25      904.58     18.87 o 
  -1   1  14     1954.96     1892.01     31.09 o 
   0   1  14     1619.93     1651.22     24.73 o 
   1   1  14     2109.57     2094.04     29.07 o 
   2   1  14     1484.14     1489.01     22.37 o 
   3   1  14        0.86       -0.88      7.06 o 
   4   1  14     2293.39     2392.53     39.85 o 
   5   1  14        3.78        6.10      8.64 o 
   6   1  14     1755.28     1795.85     47.86 o 
   7   1  14        5.23       39.00     15.19 o 
   8   1  14       99.33       87.12     17.89 o 
   9   1  14       14.06       42.28     15.44 o 
  10   1  14       58.51       66.73     15.33 o 
  11   1  14      156.83      166.50     31.02 o 
  12   1  14        7.13       11.47     23.48 o 
 -14   2  14       30.17      -18.28     18.28 o 
 -13   2  14       83.26       76.02     14.86 o 
 -12   2  14      543.01      484.03     37.32 o 
 -11   2  14       39.27       38.38     12.97 o 
 -10   2  14      916.12     1007.07     39.42 o 
  -9   2  14        2.26       10.14     10.37 o 
  -8   2  14     3688.63     3888.32     62.64 o 
  -7   2  14      261.85      280.04     16.85 o 
  -6   2  14      243.00      232.17     14.26 o 
  -5   2  14      894.22      862.16     18.36 o 
  -4   2  14      232.09      222.73     11.97 o 
  -3   2  14     1980.41     1999.86     29.38 o 
  -2   2  14     1092.44     1117.18     20.75 o 
  -1   2  14      688.23      654.02     21.99 o 
   0   2  14       24.02        4.52      7.55 o 
   1   2  14      378.24      396.24     13.27 o 
   2   2  14      740.03      709.01     31.26 o 
   3   2  14      662.80      634.69     26.53 o 
   4   2  14        2.95        9.95      8.38 o 
   5   2  14        8.89        5.27     11.72 o 
   6   2  14      536.13      540.68     32.57 o 
   7   2  14      901.67      909.26     48.52 o 
   8   2  14      101.13       82.98     14.50 o 
   9   2  14      305.62      309.24     24.60 o 
  10   2  14      382.36      382.05     27.20 o 
  11   2  14        3.94       19.95      9.17 o 
 -13   3  14      382.50      338.91     38.02 o 
 -12   3  14        1.00       20.54      9.91 o 
 -11   3  14      139.46      153.82     31.81 o 
 -10   3  14        4.42       10.91     11.12 o 
  -9   3  14      303.98      293.95     32.29 o 
  -8   3  14       59.30       68.28     16.90 o 
  -7   3  14      825.54      893.92     36.14 o 
  -6   3  14       27.16       27.56     11.82 o 
  -5   3  14       53.79       80.20     18.79 o 
  -4   3  14      505.98      455.45     20.94 o 
  -3   3  14      626.57      639.65     24.06 o 
  -2   3  14     2363.21     2463.56     76.64 o 
  -1   3  14      778.83      764.82     30.18 o 
   0   3  14       44.81       55.70      9.30 o 
   1   3  14      564.79      600.79     21.88 o 
   2   3  14     1265.15     1241.18     34.28 o 
   3   3  14      802.35      854.98     32.79 o 
   4   3  14       26.73       20.26      9.19 o 
   5   3  14       25.15       15.83      9.38 o 
   6   3  14       36.27       26.45     19.04 o 
   7   3  14      172.15      167.73     24.90 o 
   8   3  14        0.95       10.14     17.34 o 
   9   3  14       98.93       74.09     16.80 o 
  10   3  14       85.66      111.92     17.22 o 
 -12   4  14       63.89       45.01     18.82 o 
 -11   4  14        0.63       11.26     13.95 o 
 -10   4  14       59.54       43.49     18.45 o 
  -9   4  14      108.08       80.89     14.06 o 
  -8   4  14      303.52      308.62     26.52 o 
  -7   4  14      396.11      473.74     27.19 o 
  -6   4  14       94.63       74.14     11.42 o 
  -5   4  14     1339.49     1502.71     75.67 o 
  -4   4  14      105.55       76.73     19.65 o 
  -3   4  14      754.78      706.57     30.17 o 
  -2   4  14      205.08      196.83     20.03 o 
  -1   4  14        6.62       25.69      9.48 o 
   0   4  14      185.33      154.04     17.34 o 
   1   4  14       57.70       42.52     14.73 o 
   2   4  14      109.90      117.98     24.87 o 
   3   4  14      138.35      167.51     66.68 o 
   4   4  14      144.94      195.57     39.44 o 
   5   4  14      671.40      626.48     42.39 o 
   6   4  14        2.31       -1.60     12.73 o 
   7   4  14      297.30      280.96     42.75 o 
   8   4  14       17.23       23.76     18.19 o 
  -9   5  14        4.18       14.08     18.37 o 
  -8   5  14       86.26       75.81     17.70 o 
  -7   5  14      211.39      197.74     24.71 o 
  -6   5  14       83.15      102.14     18.85 o 
  -5   5  14       24.37       38.48     12.09 o 
  -4   5  14       52.97       69.01     14.34 o 
  -3   5  14       36.59       51.91     13.50 o 
  -2   5  14      313.33      280.62     31.84 o 
  -1   5  14      459.26      447.62     74.84 o 
   0   5  14       12.05       12.70     10.89 o 
   1   5  14      370.25      445.63     85.95 o 
   2   5  14      100.65       52.95     17.97 o 
   3   5  14      269.72      307.92     31.78 o 
   4   5  14       57.93       46.34     17.35 o 
   5   5  14        2.73       -0.08     15.60 o 
 -15   0  15      743.55      738.22     50.36 o 
 -13   0  15        1.21        0.18     10.78 o 
 -11   0  15     2502.03     2576.83    123.08 o 
  -9   0  15      448.20      425.77     26.93 o 
  -7   0  15        8.01       17.37      6.10 o 
  -5   0  15     1916.84     1852.21     35.00 o 
  -3   0  15      592.37      591.15     28.59 o 
  -1   0  15      445.60      448.57     18.94 o 
   1   0  15     1588.14     1652.59     33.71 o 
   3   0  15      188.60      177.31     14.29 o 
   5   0  15     5191.95     5651.95    166.90 o 
   7   0  15      127.51      134.59     20.54 o 
   9   0  15      196.59      186.01     25.45 o 
  11   0  15       31.98       15.77     21.51 o 
 -15   1  15      214.89      199.28     17.15 o 
 -14   1  15        1.88        9.19      6.59 o 
 -13   1  15      443.46      432.50     23.12 o 
 -12   1  15       63.13       60.00     11.61 o 
 -11   1  15       78.29       72.21     11.75 o 
 -10   1  15       14.12       22.04     10.87 o 
  -9   1  15     3331.39     3466.64     78.66 o 
  -8   1  15     1000.91      957.31     24.89 o 
  -7   1  15       13.00       10.53     14.61 o 
  -6   1  15      416.30      437.65     18.71 o 
  -5   1  15      151.81      164.25      9.73 o 
  -4   1  15        6.94        9.80      3.98 o 
  -3   1  15     7279.39     7582.86     89.83 o 
  -2   1  15      710.59      683.51     18.72 o 
  -1   1  15     1437.92     1397.85     30.01 o 
   0   1  15        6.39       14.06      5.48 o 
   1   1  15      642.16      613.55     21.14 o 
   2   1  15      970.11      956.42     17.61 o 
   3   1  15      182.41      186.39     11.15 o 
   4   1  15       41.35       17.36     11.51 o 
   5   1  15        0.32       10.34      7.58 o 
   6   1  15      120.14      110.85     13.71 o 
   7   1  15      237.85      267.92     25.10 o 
   8   1  15      221.03      233.15     25.04 o 
   9   1  15      282.86      231.10     33.35 o 
  10   1  15       32.30       40.29     14.70 o 
  11   1  15      320.74      327.94     44.55 o 
 -14   2  15      102.42       87.93     15.86 o 
 -13   2  15       20.29       24.84     10.33 o 
 -12   2  15      308.65      306.05     24.43 o 
 -11   2  15        0.34       -1.17     10.79 o 
 -10   2  15      553.73      544.82     30.23 o 
  -9   2  15      995.19      948.75     47.31 o 
  -8   2  15       20.61       15.82      8.81 o 
  -7   2  15       69.02       48.06     11.00 o 
  -6   2  15      699.81      704.03     26.31 o 
  -5   2  15       33.28       31.79      7.21 o 
  -4   2  15       45.32       35.44     10.08 o 
  -3   2  15       95.19       96.12     10.24 o 
  -2   2  15       26.36       19.36      6.25 o 
  -1   2  15      644.68      616.46     15.85 o 
   0   2  15      285.38      266.19     15.15 o 
   1   2  15      782.43      805.27     28.37 o 
   2   2  15     1073.14     1107.38     32.37 o 
   3   2  15      204.77      192.07     14.83 o 
   4   2  15        0.57        8.48      5.02 o 
   5   2  15     2097.37     2129.91     66.38 o 
   6   2  15        8.77        7.30      8.99 o 
   7   2  15      295.44      219.60     25.20 o 
   8   2  15      263.62      228.24     25.47 o 
   9   2  15      269.97      258.79     21.82 o 
  10   2  15      218.65      217.76     25.11 o 
 -13   3  15       60.26       45.43     28.23 o 
 -12   3  15       10.41        4.52      8.71 o 
 -11   3  15        0.74       15.12     11.43 o 
 -10   3  15        1.81       12.57     10.07 o 
  -9   3  15      392.76      431.30     25.15 o 
  -8   3  15      855.86      847.18     42.33 o 
  -7   3  15      417.71      417.20     37.87 o 
  -6   3  15     1636.09     1722.81     60.41 o 
  -5   3  15      353.84      361.45     20.87 o 
  -4   3  15      743.59      768.36     27.49 o 
  -3   3  15       33.86       54.62     11.99 o 
  -2   3  15      103.50      104.41     10.29 o 
  -1   3  15     1424.65     1469.98     44.89 o 
   0   3  15       35.03       34.72      6.19 o 
   1   3  15      308.39      298.06     23.88 o 
   2   3  15      613.98      596.44     34.19 o 
   3   3  15       14.49       11.60      7.89 o 
   4   3  15      663.03      565.39     25.95 o 
   5   3  15        3.33       14.67      6.81 o 
   6   3  15      871.00      924.91     44.44 o 
   7   3  15       84.28       88.07     15.69 o 
   8   3  15       87.34      112.93     19.49 o 
   9   3  15      153.81      117.47     29.10 o 
 -11   4  15       52.07       74.01     24.69 o 
 -10   4  15        4.93        4.77      9.41 o 
  -9   4  15       91.63       81.48     13.59 o 
  -8   4  15        7.31        1.88      9.22 o 
  -7   4  15        8.49       22.14      9.24 o 
  -6   4  15        7.87       17.87      9.18 o 
  -5   4  15        1.91       19.93      9.02 o 
  -4   4  15      753.54      633.09     37.30 o 
  -3   4  15      265.37      263.76     31.25 o 
  -2   4  15      866.81      848.35     39.68 o 
  -1   4  15      186.35      164.26     19.30 o 
   0   4  15      686.83      669.05     34.89 o 
   1   4  15        6.37        0.53     10.74 o 
   2   4  15      545.93      582.35     43.65 o 
   3   4  15       37.21       41.69     14.51 o 
   4   4  15      336.80      320.14     49.03 o 
   5   4  15      284.40      270.49     26.28 o 
   6   4  15      249.36      254.83     27.77 o 
   7   4  15       28.14       30.10     14.62 o 
  -8   5  15      145.21      209.37     39.44 o 
  -7   5  15       34.33       32.29     23.57 o 
  -6   5  15      244.39      299.86     32.09 o 
  -5   5  15      159.29      157.46     21.50 o 
  -4   5  15      699.15      765.45     38.36 o 
  -3   5  15       31.43       20.84      7.35 o 
  -2   5  15        9.69       21.81      8.74 o 
  -1   5  15      343.04      321.88     29.32 o 
   0   5  15      111.99       95.01     13.00 o 
   1   5  15      204.41      252.09     25.69 o 
   2   5  15      159.79      173.44     33.88 o 
   3   5  15        0.89        5.34     13.50 o 
   4   5  15      131.01       69.91     26.53 o 
 -14   0  16      608.37      644.48     43.74 o 
 -12   0  16       74.20       88.61     17.97 o 
 -10   0  16       88.71       75.04     15.04 o 
  -8   0  16       60.18       57.85      9.54 o 
  -6   0  16        5.01        4.57      5.96 o 
  -4   0  16     5349.73     5591.35     55.27 o 
  -2   0  16     6293.53     6591.55     96.61 o 
   0   0  16     1501.85     1458.59     31.78 o 
   2   0  16     1409.35     1481.49     45.59 o 
   4   0  16      253.71      254.82     17.00 o 
   6   0  16      715.99      797.00     41.54 o 
   8   0  16     1207.97     1338.90     68.66 o 
  10   0  16        5.84       12.46     15.11 o 
 -14   1  16        0.31       11.47      8.02 o 
 -13   1  16       13.40       20.64      9.19 o 
 -12   1  16       29.84       25.56      8.69 o 
 -11   1  16      115.34      118.62     13.67 o 
 -10   1  16     2368.64     2456.07     67.24 o 
  -9   1  16      190.92      194.75     14.74 o 
  -8   1  16      399.25      424.31     22.64 o 
  -7   1  16      291.13      268.68     13.32 o 
  -6   1  16     1695.39     1756.18     40.88 o 
  -5   1  16       38.64       40.68      8.42 o 
  -4   1  16      391.80      384.54     11.33 o 
  -3   1  16        7.82        7.90      5.69 o 
  -2   1  16      358.39      353.72     12.46 o 
  -1   1  16     2453.87     2525.45     27.64 o 
   0   1  16      676.41      673.86     19.33 o 
   1   1  16      472.95      438.95     12.77 o 
   2   1  16       47.00       39.73      7.96 o 
   3   1  16       88.35       76.65      7.73 o 
   4   1  16     2042.69     2154.18     47.75 o 
   5   1  16       10.03       15.61      7.31 o 
   6   1  16      343.86      409.95     23.73 o 
   7   1  16       76.82       60.99     13.72 o 
   8   1  16       52.93       43.97     12.63 o 
   9   1  16      391.72      440.95     26.18 o 
  10   1  16       15.53        2.41     11.62 o 
 -14   2  16      176.38      180.66     20.17 o 
 -13   2  16       50.71       61.43     15.84 o 
 -12   2  16       35.67       44.11     12.51 o 
 -11   2  16      133.46      107.92     18.64 o 
 -10   2  16      546.22      515.14     29.44 o 
  -9   2  16      168.80      185.91     27.81 o 
  -8   2  16        7.54       14.99     11.88 o 
  -7   2  16     1616.99     1705.85     44.99 o 
  -6   2  16        1.75       19.97      6.75 o 
  -5   2  16      670.90      691.35     18.93 o 
  -4   2  16      234.94      228.71     13.45 o 
  -3   2  16       13.05        9.81      6.49 o 
  -2   2  16      969.11      968.38     26.30 o 
  -1   2  16     1078.05     1110.96     29.05 o 
   0   2  16     2125.28     2154.61     47.49 o 
   1   2  16     1886.41     1875.60     35.76 o 
   2   2  16        8.55        2.93      6.14 o 
   3   2  16      341.65      325.52     18.44 o 
   4   2  16      683.78      662.21     29.12 o 
   5   2  16       63.57       70.50     14.41 o 
   6   2  16      144.84      107.44     15.16 o 
   7   2  16       56.09       23.21     12.22 o 
   8   2  16      178.99      172.51     18.99 o 
   9   2  16       14.36       -1.54     14.43 o 
  10   2  16        2.14       18.15     13.06 o 
 -13   3  16      398.37      458.13     40.77 o 
 -12   3  16        9.60       12.30     12.79 o 
 -11   3  16      104.16       91.81     13.48 o 
 -10   3  16      517.02      506.65     30.48 o 
  -9   3  16       45.65       30.69     12.08 o 
  -8   3  16      155.73      179.33     21.60 o 
  -7   3  16       55.33       66.90     13.69 o 
  -6   3  16      964.70     1018.11     56.20 o 
  -5   3  16      111.20      116.33     12.83 o 
  -4   3  16       78.59       98.16     11.71 o 
  -3   3  16      182.46      184.43     15.52 o 
  -2   3  16      506.41      504.29     24.48 o 
  -1   3  16      327.86      344.36     21.27 o 
   0   3  16      343.44      364.83     28.36 o 
   1   3  16      526.86      486.38     32.91 o 
   2   3  16        1.23        9.01      6.73 o 
   3   3  16      192.72      173.16     18.08 o 
   4   3  16       41.49       53.43     13.60 o 
   5   3  16      228.60      219.99     19.27 o 
   6   3  16        0.94       -0.38     12.47 o 
   7   3  16      387.89      399.85     42.86 o 
   8   3  16      146.70      114.33     20.07 o 
 -11   4  16      233.95      273.52     31.90 o 
 -10   4  16        0.65       11.00     11.77 o 
  -9   4  16       99.80      102.37     19.14 o 
  -8   4  16        1.32       20.28      8.60 o 
  -7   4  16      434.50      418.54     28.41 o 
  -6   4  16       98.33       67.42     11.96 o 
  -5   4  16     1975.43     2035.56     68.68 o 
  -4   4  16        6.65       26.84      9.12 o 
  -3   4  16       31.32       38.08     14.42 o 
  -2   4  16       87.41       98.71     14.67 o 
  -1   4  16      382.08      360.95     28.33 o 
   0   4  16      107.81       80.63     18.13 o 
   1   4  16      661.15      679.15     61.31 o 
   2   4  16       68.74       45.90     19.23 o 
   3   4  16      313.05      312.77     30.92 o 
   4   4  16        6.31       27.15     23.12 o 
   5   4  16      285.12      299.14     27.19 o 
   6   4  16       34.18       21.82     13.95 o 
   7   4  16        6.69       18.39     13.91 o 
  -7   5  16      151.18       83.86     25.13 o 
  -6   5  16       74.93       65.43     14.83 o 
  -5   5  16       61.30       89.18     14.25 o 
  -4   5  16       94.05       86.98     18.39 o 
  -3   5  16      167.84      133.79     25.99 o 
  -2   5  16        0.38       17.59      8.33 o 
  -1   5  16       66.53       51.23     21.04 o 
   0   5  16        1.94        7.09     16.24 o 
   1   5  16       98.18      109.37     27.30 o 
   2   5  16      190.08      118.07     39.97 o 
   3   5  16      176.87      154.31     25.73 o 
 -13   0  17       70.30       73.30     14.38 o 
 -11   0  17     1279.26     1346.57     73.76 o 
  -9   0  17      191.69      213.66     19.66 o 
  -7   0  17     2764.52     2853.47     56.21 o 
  -5   0  17      230.66      233.15     15.35 o 
  -3   0  17      299.00      291.04     19.65 o 
  -1   0  17     4074.70     4284.30     51.74 o 
   1   0  17      127.43      115.85     13.72 o 
   3   0  17      929.86      994.61     30.78 o 
   5   0  17      613.08      622.24     36.37 o 
   7   0  17      240.34      259.24     48.94 o 
   9   0  17      125.86      100.00     21.66 o 
 -14   1  17       52.63       93.34     19.48 o 
 -13   1  17      147.76      109.73     14.41 o 
 -12   1  17        0.99        7.78      7.80 o 
 -11   1  17       43.39       43.66     10.32 o 
 -10   1  17      210.64      199.41     28.56 o 
  -9   1  17      252.77      291.01     19.36 o 
  -8   1  17      463.22      440.12     21.96 o 
  -7   1  17        3.64        5.69      6.49 o 
  -6   1  17        3.14        6.47      4.81 o 
  -5   1  17      708.88      705.17     24.80 o 
  -4   1  17        0.09        8.91      6.41 o 
  -3   1  17     2195.02     2225.19     44.16 o 
  -2   1  17      216.13      210.62     10.98 o 
  -1   1  17      247.47      214.30     11.00 o 
   0   1  17      319.96      328.24     14.44 o 
   1   1  17       25.52       24.59      6.79 o 
   2   1  17       58.71       56.73      7.39 o 
   3   1  17     1594.80     1607.75     38.19 o 
   4   1  17       82.35       58.19      9.12 o 
   5   1  17      422.31      475.46     22.05 o 
   6   1  17        8.57       17.41      6.32 o 
   7   1  17     1050.71     1106.30     51.41 o 
   8   1  17       36.87       12.28     11.67 o 
   9   1  17       22.66       -1.27     16.10 o 
  10   1  17      281.67      303.21     26.08 o 
 -13   2  17      383.18      328.21     30.28 o 
 -12   2  17       55.98       75.42     14.91 o 
 -11   2  17      317.89      330.57     25.28 o 
 -10   2  17      156.12      134.29     20.27 o 
  -9   2  17      474.56      532.54     30.85 o 
  -8   2  17      238.33      272.34     25.16 o 
  -7   2  17     1025.80     1066.52     35.45 o 
  -6   2  17      815.24      841.17     29.18 o 
  -5   2  17     1101.26     1093.72     28.89 o 
  -4   2  17       93.09       95.86      8.88 o 
  -3   2  17      191.35      176.57     11.51 o 
  -2   2  17        6.50       11.61      4.45 o 
  -1   2  17      408.06      415.35     17.13 o 
   0   2  17      513.81      506.41     23.16 o 
   1   2  17      373.54      398.10     22.96 o 
   2   2  17       31.83       29.99      9.63 o 
   3   2  17      895.84      865.34     28.93 o 
   4   2  17      239.51      201.26     20.42 o 
   5   2  17      124.15       92.95     14.24 o 
   6   2  17       97.69      133.81     26.60 o 
   7   2  17      309.72      297.84     24.95 o 
   8   2  17      369.15      378.90     27.48 o 
   9   2  17       54.59       51.58     14.43 o 
 -12   3  17      116.75      114.40     30.01 o 
 -11   3  17       12.81       17.35     20.02 o 
 -10   3  17      307.31      291.70     36.77 o 
  -9   3  17        0.33        9.81     10.62 o 
  -8   3  17      130.34      103.36     21.66 o 
  -7   3  17      227.07      216.59     19.20 o 
  -6   3  17      196.70      188.00     19.10 o 
  -5   3  17       24.15       22.18     10.71 o 
  -4   3  17       39.98       36.00      9.61 o 
  -3   3  17      286.02      288.38     23.74 o 
  -2   3  17      204.84      204.09     19.04 o 
  -1   3  17      167.70      161.12     18.41 o 
   0   3  17      914.51      882.30     38.45 o 
   1   3  17      362.75      337.26     27.15 o 
   2   3  17      846.12      831.73     87.03 o 
   3   3  17      471.23      536.40     59.87 o 
   4   3  17      840.49      880.67     43.00 o 
   5   3  17        2.30       20.50     14.73 o 
   6   3  17        5.08       37.09     15.59 o 
   7   3  17      139.19      116.64     19.91 o 
   8   3  17       62.04       44.94     14.67 o 
 -10   4  17        1.41       17.55     12.96 o 
  -9   4  17       55.61       44.70     37.02 o 
  -8   4  17       28.63       24.99      9.41 o 
  -7   4  17      100.54       61.89     11.98 o 
  -6   4  17      775.46      776.31     35.51 o 
  -5   4  17      149.94      140.19     19.71 o 
  -4   4  17     1145.37     1162.01     75.74 o 
  -3   4  17        0.01       18.46      8.26 o 
  -2   4  17      581.01      548.66     36.45 o 
  -1   4  17       17.83       19.35     10.22 o 
   0   4  17      149.12      124.69     22.42 o 
   1   4  17       26.35       70.06     20.44 o 
   2   4  17      140.38       75.83     37.46 o 
   3   4  17        9.93        2.90     17.84 o 
   4   4  17       13.20       32.23     12.55 o 
   5   4  17       13.58       40.27     30.56 o 
   6   4  17      127.97      133.71     26.42 o 
  -6   5  17      173.84      165.54     31.50 o 
  -5   5  17       45.23       32.75     11.13 o 
  -4   5  17       23.69       19.13     15.26 o 
  -3   5  17       72.02       60.83     29.31 o 
  -2   5  17      135.28      133.43     28.77 o 
  -1   5  17      354.29      356.15     57.90 o 
   0   5  17      417.88      388.31     52.88 o 
   1   5  17       51.85       47.32     16.41 o 
   2   5  17      381.16      398.54     37.90 o 
 -14   0  18      228.87      193.26     22.02 o 
 -12   0  18      320.45      296.02     26.23 o 
 -10   0  18      510.89      491.24     33.66 o 
  -8   0  18     1239.01     1154.54     53.12 o 
  -6   0  18      158.87      181.72     20.31 o 
  -4   0  18     2625.27     2809.67     55.55 o 
  -2   0  18      175.42      164.53     17.33 o 
   0   0  18     1003.72     1018.35     31.11 o 
   2   0  18       26.13       33.55      9.70 o 
   4   0  18      375.96      443.84     30.61 o 
   6   0  18     2568.86     2878.59    146.14 o 
   8   0  18        3.17        9.09     14.52 o 
 -14   1  18        1.64       -1.33     10.36 o 
 -13   1  18        0.05       19.63     10.90 o 
 -12   1  18      613.48      603.13     24.71 o 
 -11   1  18       17.82       23.39      8.10 o 
 -10   1  18      136.93      154.80     15.51 o 
  -9   1  18      126.50      117.03     12.69 o 
  -8   1  18      790.76      805.93     27.91 o 
  -7   1  18      386.25      410.05     19.40 o 
  -6   1  18        4.41       10.21      6.58 o 
  -5   1  18      337.54      322.05     20.64 o 
  -4   1  18       10.74       13.13      6.70 o 
  -3   1  18      893.15      913.72     19.82 o 
  -2   1  18     3104.79     3279.46     44.04 o 
  -1   1  18      203.96      193.38     12.02 o 
   0   1  18      613.94      603.94     20.54 o 
   1   1  18      282.93      249.53     12.91 o 
   2   1  18     1020.25     1105.51     33.06 o 
   3   1  18      184.63      168.04     12.40 o 
   4   1  18      296.75      292.54     18.90 o 
   5   1  18      106.08      105.78     17.21 o 
   6   1  18        0.04       39.63     12.66 o 
   7   1  18       43.25       27.09     12.00 o 
   8   1  18       30.86       45.02     17.15 o 
   9   1  18      121.53       84.95     18.78 o 
 -13   2  18      114.11      138.22     22.00 o 
 -12   2  18       20.87       39.82     12.30 o 
 -11   2  18      264.32      257.90     22.26 o 
 -10   2  18       30.50       35.00     13.09 o 
  -9   2  18      383.71      410.50     26.43 o 
  -8   2  18     1087.35     1106.88     60.71 o 
  -7   2  18      202.55      196.14     17.21 o 
  -6   2  18       12.04        8.99     13.07 o 
  -5   2  18      364.11      384.66     21.06 o 
  -4   2  18      260.60      244.43     15.74 o 
  -3   2  18      174.96      176.48     14.21 o 
  -2   2  18      114.15       98.61      9.82 o 
  -1   2  18       24.52       11.76      6.04 o 
   0   2  18      791.29      822.38     25.53 o 
   1   2  18     1412.87     1424.61     38.86 o 
   2   2  18      740.00      738.37     25.79 o 
   3   2  18      310.35      302.97     34.31 o 
   4   2  18      435.69      387.26     23.49 o 
   5   2  18        4.48       -2.62      9.83 o 
   6   2  18      329.97      359.84     26.51 o 
   7   2  18       64.66       70.74     15.28 o 
   8   2  18        8.36       21.76     10.81 o 
 -12   3  18       16.27       31.76     11.99 o 
 -11   3  18        0.05       15.63     11.60 o 
 -10   3  18        2.04       26.23     12.24 o 
  -9   3  18        3.28        7.13     10.55 o 
  -8   3  18     1134.10     1111.22     47.04 o 
  -7   3  18      132.52      123.07     19.92 o 
  -6   3  18       74.55       88.85     13.92 o 
  -5   3  18     1139.25     1268.04     46.79 o 
  -4   3  18        5.52       19.57     11.18 o 
  -3   3  18     1222.94     1250.66     46.14 o 
  -2   3  18      138.90      129.32     13.73 o 
  -1   3  18        0.37       15.57      9.90 o 
   0   3  18       67.79       96.99     17.06 o 
   1   3  18      235.22      225.67     22.84 o 
   2   3  18       45.36       42.94     20.20 o 
   3   3  18      437.63      458.97     34.56 o 
   4   3  18       82.67       69.93     13.96 o 
   5   3  18      206.09      213.92     46.61 o 
   6   3  18        0.18       29.49     16.96 o 
   7   3  18      249.89      270.42     23.00 o 
  -9   4  18       22.24       28.73     11.44 o 
  -8   4  18       35.58       35.32      9.22 o 
  -7   4  18        8.34       24.67     11.27 o 
  -6   4  18       31.87       18.73      9.16 o 
  -5   4  18        3.33       22.83     11.29 o 
  -4   4  18      285.10      300.57     24.93 o 
  -3   4  18        9.09       10.97      8.08 o 
  -2   4  18        0.25        0.09      8.99 o 
  -1   4  18      336.58      339.59     26.27 o 
   0   4  18       28.65       34.63     12.17 o 
   1   4  18       50.68       45.02     19.00 o 
   2   4  18        0.13       24.24     16.39 o 
   3   4  18      350.43      339.50     59.78 o 
   4   4  18       26.18       45.16     16.13 o 
   5   4  18       58.01       39.09     14.42 o 
  -4   5  18       22.75       32.97      8.73 o 
  -3   5  18      255.85      184.63     31.37 o 
  -2   5  18       79.80       51.97     20.18 o 
  -1   5  18        0.71       -1.40     15.95 o 
   0   5  18       40.72       48.98     21.24 o 
 -13   0  19      533.48      558.93     51.05 o 
 -11   0  19       21.06       19.74     13.00 o 
  -9   0  19      310.43      281.16     33.85 o 
  -7   0  19      583.75      531.47     33.88 o 
  -5   0  19      245.68      200.95     16.67 o 
  -3   0  19     3312.91     3539.09     90.80 o 
  -1   0  19     2769.70     2987.52     79.99 o 
   1   0  19        7.03       10.27      5.22 o 
   3   0  19       57.16       52.77     10.87 o 
   5   0  19      469.46      486.20     58.98 o 
   7   0  19      258.34      295.92     66.68 o 
 -13   1  19       14.70        8.09     16.68 o 
 -12   1  19        9.15       31.96     11.40 o 
 -11   1  19       18.06       12.93      7.60 o 
 -10   1  19       25.58       22.43      6.83 o 
  -9   1  19     1247.58     1362.69     51.23 o 
  -8   1  19       86.47       74.37     11.39 o 
  -7   1  19      384.02      386.71     25.28 o 
  -6   1  19      246.68      241.40     14.23 o 
  -5   1  19      565.54      561.81     23.29 o 
  -4   1  19        1.51        8.55      5.51 o 
  -3   1  19      270.80      265.70     12.51 o 
  -2   1  19       65.88       73.80      8.66 o 
  -1   1  19       84.07       78.07      7.89 o 
   0   1  19        6.78       15.42      5.90 o 
   1   1  19      543.06      572.02     20.59 o 
   2   1  19      285.47      307.60     17.93 o 
   3   1  19       18.97       19.09      8.09 o 
   4   1  19      123.01      118.61     11.58 o 
   5   1  19     1311.89     1404.24     50.49 o 
   6   1  19        8.00       15.65     11.20 o 
   7   1  19      248.79      299.26     75.02 o 
   8   1  19      154.58      147.15     39.71 o 
 -12   2  19        1.96        9.53     17.46 o 
 -11   2  19        2.50       32.79     13.87 o 
 -10   2  19       11.62       27.87      8.21 o 
  -9   2  19      591.36      637.08     47.53 o 
  -8   2  19      520.56      526.46     24.38 o 
  -7   2  19        7.19       29.99     10.88 o 
  -6   2  19      532.22      550.29     26.64 o 
  -5   2  19       54.08       49.93      8.74 o 
  -4   2  19       68.75       67.38     16.81 o 
  -3   2  19      221.32      204.16     14.84 o 
  -2   2  19       64.50       53.97      8.58 o 
  -1   2  19     1699.58     1796.23     41.27 o 
   0   2  19       51.46       55.52      8.72 o 
   1   2  19      861.88      817.71     28.91 o 
   2   2  19     1062.57     1036.73     48.67 o 
   3   2  19        2.41       14.95     13.79 o 
   4   2  19      292.19      251.30     36.76 o 
   5   2  19      356.95      405.97     28.66 o 
   6   2  19      154.51       96.42     16.88 o 
   7   2  19       17.67       13.19     10.94 o 
 -11   3  19       81.21       73.12     29.83 o 
 -10   3  19       72.36       64.95     20.08 o 
  -9   3  19      205.85      218.94     24.53 o 
  -8   3  19        7.65       13.11      9.90 o 
  -7   3  19       70.89       97.20     21.39 o 
  -6   3  19      173.63      139.15     19.80 o 
  -5   3  19      110.39       95.05     15.05 o 
  -4   3  19      384.41      385.46     21.37 o 
  -3   3  19      359.29      336.93     19.74 o 
  -2   3  19      338.33      342.18     20.44 o 
  -1   3  19      242.14      265.34     21.22 o 
   0   3  19      231.65      247.31     32.46 o 
   1   3  19       90.43       90.64     20.74 o 
   2   3  19      265.30      271.10     28.43 o 
   3   3  19        2.37       10.14     16.04 o 
   4   3  19       63.43       57.94     16.16 o 
   5   3  19      142.32      138.01     23.72 o 
   6   3  19       80.09      111.36     53.78 o 
  -8   4  19      118.23       87.54     14.71 o 
  -7   4  19        4.10       15.68      9.89 o 
  -6   4  19      346.51      346.25     23.71 o 
  -5   4  19       22.86       29.10     13.21 o 
  -4   4  19     1093.43     1155.94     40.51 o 
  -3   4  19        3.57       18.12      9.60 o 
  -2   4  19       45.12       28.04     11.01 o 
  -1   4  19        0.04        6.75      9.46 o 
   0   4  19      163.39      149.71     23.91 o 
   1   4  19       29.12       19.02     14.39 o 
   2   4  19      179.45      266.89     37.46 o 
   3   4  19       18.51       -1.39     15.06 o 
 -12   0  20       26.25       16.43     11.47 o 
 -10   0  20     1809.69     1914.66     69.31 o 
  -8   0  20      257.26      297.35     27.31 o 
  -6   0  20     1012.83     1116.60     52.79 o 
  -4   0  20       79.47       73.81     13.81 o 
  -2   0  20       33.95       38.13     10.04 o 
   0   0  20      926.90     1016.92     36.36 o 
   2   0  20       23.30       26.67      9.26 o 
   4   0  20     1213.69     1335.66     61.92 o 
   6   0  20      287.47      297.80     80.76 o 
   8   0  20        4.56        9.42     29.67 o 
 -12   1  20       18.48       25.64     14.96 o 
 -11   1  20       40.65       49.64     12.97 o 
 -10   1  20      146.66      104.89     17.27 o 
  -9   1  20      114.63       99.73     13.20 o 
  -8   1  20      124.94      107.66     16.00 o 
  -7   1  20      423.56      407.38     23.00 o 
  -6   1  20      112.20       99.93     10.96 o 
  -5   1  20       27.17       19.55      7.24 o 
  -4   1  20      416.45      400.20     22.75 o 
  -3   1  20       46.09       43.02      7.64 o 
  -2   1  20     1466.93     1490.77     35.13 o 
  -1   1  20       70.19       76.12      9.38 o 
   0   1  20     1202.17     1204.10     28.52 o 
   1   1  20       29.25       25.33      8.89 o 
   2   1  20      417.69      398.91     18.33 o 
   3   1  20      124.41       99.87     11.73 o 
   4   1  20      190.81      169.99     14.43 o 
   5   1  20        1.00       -1.19      9.73 o 
   6   1  20      369.97      390.44     33.88 o 
   7   1  20       12.16       25.58     13.91 o 
 -12   2  20       69.28       87.22     29.42 o 
 -11   2  20      134.51       71.72     18.92 o 
 -10   2  20      527.75      521.00     32.59 o 
  -9   2  20       41.57       39.44     11.23 o 
  -8   2  20      223.74      247.83     23.08 o 
  -7   2  20       75.43       61.65     15.27 o 
  -6   2  20      872.36      896.08     38.98 o 
  -5   2  20      579.45      579.49     46.05 o 
  -4   2  20      552.83      536.99     25.51 o 
  -3   2  20       21.01       34.65      8.15 o 
  -2   2  20       15.22        6.42      3.66 o 
  -1   2  20      904.26      923.76     39.11 o 
   0   2  20      543.21      555.31     22.46 o 
   1   2  20      140.56      109.33     12.53 o 
   2   2  20      187.80      171.07     15.76 o 
   3   2  20        8.79       18.86     10.89 o 
   4   2  20      121.42      134.92     15.44 o 
   5   2  20       37.80       22.11     14.14 o 
   6   2  20       43.65       29.63     15.49 o 
   7   2  20       14.95       17.02      9.48 o 
 -10   3  20        0.09       12.53     12.08 o 
  -9   3  20      243.74      235.53     21.69 o 
  -8   3  20       25.43       32.39     10.58 o 
  -7   3  20       85.02       77.19     12.76 o 
  -6   3  20      140.76      118.43     20.63 o 
  -5   3  20      167.98      169.44     19.63 o 
  -4   3  20       23.07       27.93      9.74 o 
  -3   3  20        0.59       15.62      7.10 o 
  -2   3  20       70.08       73.76     11.69 o 
  -1   3  20      197.72      184.36     21.65 o 
   0   3  20       76.28       90.07     13.66 o 
   1   3  20      503.88      569.63     54.67 o 
   2   3  20       62.14       53.61     17.19 o 
   3   3  20      406.61      364.34     31.61 o 
   4   3  20      234.09      303.17     36.27 o 
   5   3  20      258.82      330.65     38.00 o 
  -7   4  20       39.77       39.04     10.92 o 
  -6   4  20      384.68      413.17     39.72 o 
  -5   4  20       45.99       43.32     15.34 o 
  -4   4  20       49.86       43.08     14.55 o 
  -3   4  20      596.24      585.13     44.68 o 
  -2   4  20        2.84       -0.03      9.29 o 
  -1   4  20       24.69       14.48     12.63 o 
   0   4  20       49.05       44.80     27.70 o 
   1   4  20       26.71       51.13     22.91 o 
   2   4  20       19.82       21.52     26.71 o 
 -11   0  21       10.53        1.04     16.13 o 
  -9   0  21      110.59       88.06     20.97 o 
  -7   0  21      341.11      427.78     67.04 o 
  -5   0  21      251.68      282.58     33.50 o 
  -3   0  21     1323.03     1376.51     43.52 o 
  -1   0  21      278.87      269.78     26.33 o 
   1   0  21      202.53      205.45     21.37 o 
   3   0  21      392.51      366.44     24.37 o 
   5   0  21       54.13       84.42     21.59 o 
   7   0  21     1305.95     1416.43    106.12 o 
 -12   1  21       84.23      128.65     21.37 o 
 -11   1  21      424.19      467.98     38.26 o 
 -10   1  21      184.07      216.81     21.31 o 
  -9   1  21       87.42       77.67     12.41 o 
  -8   1  21        1.67       16.24     10.66 o 
  -7   1  21      667.60      728.15     29.60 o 
  -6   1  21      306.98      315.85     24.99 o 
  -5   1  21      139.69      141.10     13.29 o 
  -4   1  21       28.69       21.75      8.08 o 
  -3   1  21       19.41       13.05      9.72 o 
  -2   1  21       37.76       30.76      9.53 o 
  -1   1  21     1019.28     1072.46     32.05 o 
   0   1  21       97.77       98.14     12.21 o 
   1   1  21      547.81      612.63     21.21 o 
   2   1  21       92.07       78.57     10.43 o 
   3   1  21      209.01      195.53     16.80 o 
   4   1  21      304.61      314.90     18.63 o 
   5   1  21        7.56        8.29      9.09 o 
   6   1  21      114.18      110.77     17.94 o 
 -11   2  21       19.35        6.39     12.86 o 
 -10   2  21      147.17      148.12     20.67 o 
  -9   2  21       28.54       21.58      7.66 o 
  -8   2  21       41.16       48.84      9.70 o 
  -7   2  21      343.88      325.97     21.60 o 
  -6   2  21       11.33       20.23      7.96 o 
  -5   2  21       71.28       65.02     14.89 o 
  -4   2  21       83.64       77.11     19.84 o 
  -3   2  21      254.56      277.45     19.54 o 
  -2   2  21        1.43        4.09     10.39 o 
  -1   2  21       40.79       28.09      8.41 o 
   0   2  21      159.87      160.07     14.61 o 
   1   2  21      274.31      290.27     17.95 o 
   2   2  21      400.94      413.30     26.74 o 
   3   2  21      420.14      387.58     28.09 o 
   4   2  21      256.83      243.09     22.00 o 
   5   2  21       22.38        1.97     10.71 o 
   6   2  21       14.49       23.38     12.16 o 
  -9   3  21       11.25       24.52     12.06 o 
  -8   3  21        1.04       -0.78     17.35 o 
  -7   3  21      717.14      760.20     46.78 o 
  -6   3  21      369.73      435.01     28.04 o 
  -5   3  21       46.05       53.53     11.12 o 
  -4   3  21      674.53      613.50     27.99 o 
  -3   3  21        0.15       31.04      9.62 o 
  -2   3  21      546.84      535.56     23.21 o 
  -1   3  21       62.44       62.96     11.49 o 
   0   3  21        0.53       39.63     14.82 o 
   1   3  21       42.42       47.65     20.70 o 
   2   3  21       44.88       43.22     11.69 o 
   3   3  21       79.93       79.68     22.55 o 
   4   3  21      101.36       57.65     30.74 o 
  -5   4  21       40.57       63.78     25.05 o 
  -4   4  21        0.32       22.66      8.97 o 
  -3   4  21        0.67       13.07      7.79 o 
  -2   4  21      111.55       69.79     22.22 o 
  -1   4  21       56.15       52.16     25.10 o 
   0   4  21      217.13      208.30     50.91 o 
 -10   0  22        2.99        1.64     10.98 o 
  -8   0  22       21.09       40.19     14.01 o 
  -6   0  22        2.18       11.69     24.29 o 
  -4   0  22        8.52        8.55     14.70 o 
  -2   0  22     1742.96     1981.01    111.89 o 
   0   0  22      843.34      945.30     44.30 o 
   2   0  22      960.36     1014.07     51.65 o 
   4   0  22       78.35       89.22     21.46 o 
   6   0  22       38.78       72.05     23.33 o 
 -11   1  22       47.57       62.88     16.23 o 
 -10   1  22        8.33       10.83     13.96 o 
  -9   1  22      163.53      198.12     43.45 o 
  -8   1  22     1531.37     1657.71     45.76 o 
  -7   1  22        0.54        7.95      8.92 o 
  -6   1  22      163.34      142.46     15.44 o 
  -5   1  22      313.62      321.96     20.29 o 
  -4   1  22      377.40      412.80     17.51 o 
  -3   1  22      175.07      155.23     13.80 o 
  -2   1  22       53.17       57.77     13.09 o 
  -1   1  22      127.78       94.85     12.11 o 
   0   1  22       29.86       20.63      6.68 o 
   1   1  22      167.20      165.80     13.70 o 
   2   1  22       74.80       73.84      8.86 o 
   3   1  22       35.04       38.53      8.80 o 
   4   1  22       45.64       37.33     20.78 o 
   5   1  22        0.12        8.19      9.97 o 
 -10   2  22       12.85       24.63     11.02 o 
  -9   2  22       21.58       24.18     10.78 o 
  -8   2  22      131.00      132.19     18.03 o 
  -7   2  22      265.62      273.14     30.71 o 
  -6   2  22       56.94       40.07      7.98 o 
  -5   2  22      220.40      263.17     20.74 o 
  -4   2  22       44.63       30.59      8.85 o 
  -3   2  22      472.85      434.06     24.15 o 
  -2   2  22      299.75      283.02     18.36 o 
  -1   2  22        8.90       13.79      6.38 o 
   0   2  22      504.69      492.16     32.89 o 
   1   2  22       45.60       50.74     11.88 o 
   2   2  22      229.28      226.32     22.61 o 
   3   2  22      171.14      186.20     27.45 o 
   4   2  22       21.68       16.77      9.10 o 
  -8   3  22      339.04      329.66     26.52 o 
  -7   3  22      100.49       84.49     14.81 o 
  -6   3  22       23.01       20.18      9.03 o 
  -5   3  22      123.59      104.20     20.03 o 
  -4   3  22      122.22       94.07     15.15 o 
  -3   3  22      153.72      146.00     16.50 o 
  -2   3  22      292.03      280.42     23.46 o 
  -1   3  22      175.62      192.08     20.54 o 
   0   3  22       63.65       32.66     15.90 o 
   1   3  22      111.88       67.21     18.69 o 
   2   3  22      122.78      124.63     25.60 o 
  -9   0  23     1398.75     1575.12    115.60 o 
  -7   0  23      290.09      259.49     23.33 o 
  -5   0  23      454.16      430.32     65.88 o 
  -3   0  23       85.56       47.43     21.42 o 
  -1   0  23      274.37      278.62     22.82 o 
   1   0  23      277.36      262.22     18.30 o 
   3   0  23        6.45        5.49     10.80 o 
   5   0  23      535.98      570.83     59.78 o 
 -10   1  23        0.38       20.02     10.70 o 
  -9   1  23        8.14        8.43      6.98 o 
  -8   1  23       91.99       57.56     15.38 o 
  -7   1  23       13.00       20.71     12.11 o 
  -6   1  23       60.09       87.93     11.88 o 
  -5   1  23        3.23        9.90      6.65 o 
  -4   1  23        1.09        6.35      6.79 o 
  -3   1  23      110.42      155.23     16.60 o 
  -2   1  23        0.44       15.50      7.10 o 
  -1   1  23     1623.12     1676.14     54.95 o 
   0   1  23        0.60       11.67      7.31 o 
   1   1  23       63.77       59.46      7.26 o 
   2   1  23      263.96      256.38     14.20 o 
   3   1  23        0.55        7.47     14.54 o 
   4   1  23      374.56      370.45     33.22 o 
  -9   2  23      164.11      168.31     40.69 o 
  -8   2  23      164.61      154.81     19.10 o 
  -7   2  23      184.09      188.27     22.27 o 
  -6   2  23       50.63       43.55     12.96 o 
  -5   2  23      421.23      354.67     22.11 o 
  -4   2  23      326.15      387.12     40.10 o 
  -3   2  23       37.09       37.61      9.84 o 
  -2   2  23       61.05       70.40     11.86 o 
  -1   2  23       16.92       32.25      7.90 o 
   0   2  23       73.85       80.47     22.17 o 
   1   2  23      165.82      113.58     16.38 o 
   2   2  23       54.72       65.76     19.53 o 
   3   2  23        2.39       26.65     15.46 o 
  -6   3  23       36.91       39.61     11.84 o 
  -5   3  23        9.07       19.62      9.88 o 
  -4   3  23      249.13      198.56     21.66 o 
  -3   3  23        2.60       12.58     12.06 o 
  -2   3  23       18.22       16.70      8.34 o 
  -1   3  23        4.24        1.27     15.38 o 
   0   3  23       49.23       37.48     16.13 o 
  -8   0  24      152.23      131.02     36.48 o 
  -6   0  24      484.12      519.70     38.78 o 
  -4   0  24      176.25      156.07     30.47 o 
  -2   0  24      331.76      373.56     57.54 o 
   0   0  24      151.85      111.26     17.91 o 
   2   0  24        9.25       12.56      8.11 o 
  -9   1  24       22.76       19.65     17.17 o 
  -8   1  24        6.86       30.60     12.66 o 
  -7   1  24        6.99        9.56     12.73 o 
  -6   1  24      393.84      428.18     29.28 o 
  -5   1  24      227.65      231.62     19.70 o 
  -4   1  24       17.27       31.67      7.07 o 
  -3   1  24        7.10       14.63      5.85 o 
  -2   1  24       33.43       66.71     10.68 o 
  -1   1  24       38.38       29.43      8.99 o 
   0   1  24      754.27      772.17     29.75 o 
   1   1  24       31.70       28.11      9.67 o 
   2   1  24      178.30      210.98     15.68 o 
   3   1  24        2.46       27.61     10.05 o 
  -7   2  24       29.83       22.08     10.96 o 
  -6   2  24      550.11      575.98     37.65 o 
  -5   2  24        4.14        6.29      9.19 o 
  -4   2  24       47.62       45.49     12.10 o 
  -3   2  24      126.53      105.42     16.09 o 
  -2   2  24       73.18       45.06     11.07 o 
  -1   2  24       31.58       16.36      8.99 o 
   0   2  24        1.10       19.11     12.28 o 
   1   2  24       33.20       34.78     16.04 o 
  -7   0  25        2.49       37.36     12.97 o 
  -5   0  25       96.05       84.88     17.67 o 
  -3   0  25       46.09       55.11     21.24 o 
  -1   0  25      118.23      140.32     21.59 o 
   1   0  25     1224.87     1343.74     63.21 o 
  -7   1  25      744.99      834.11     47.56 o 
  -6   1  25       37.38       30.16     18.90 o 
  -5   1  25      129.59      156.21     31.75 o 
  -4   1  25       73.23       33.11     12.29 o 
  -3   1  25      443.35      450.37     36.10 o 
  -2   1  25       27.31       14.21      6.50 o 
  -1   1  25      100.66       81.40     11.45 o 
   0   1  25        7.72       21.41      8.04 o 
   1   1  25        4.39       11.71      7.58 o 
  -4   2  25      102.49      101.89     16.95 o 
  -3   2  25        4.07       25.11      9.86 o 
  -2   2  25       88.89       67.29     20.14 o 
  -4   0  26      201.96      228.68     25.78 o 
  -2   0  26       14.37        8.25     10.92 o 
                                                 
